# Supplementary material for: Identifying Immune Cells as Mediators in the Impact of Gut Microbiota on Congenital Malformations of the Nervous System
Source: Brain Behav. 2025 Dec 31;16(1):e71150. doi: 10.1002/brb3.71150 (PMC12754823; doi:10.1002/brb3.71150)
Supplement: Supplementary file 3 — Supporting table: 3 Summary data of Mendelian randomization using five different methods with 412 gut microbiota as exposures. [file BRB3-16-e71150-s005.xlsx]

## Sheet: Sheet1
Supplementary Table 3. Summary data of Mendelian randomization using five different methods with 412 gut microbiota as exposures
Exposure	Method	n	β	SE	P
Gut microbiota abundance (k_Bacteria.p_Actinobacteria.c_Actinobacteria)	MR Egger	11	0.34831	1.71262	0.843363
Gut microbiota abundance (k_Bacteria.p_Actinobacteria.c_Actinobacteria)	Weighted median	11	0.233353	0.433419	0.5903
Gut microbiota abundance (k_Bacteria.p_Actinobacteria.c_Actinobacteria)	Inverse variance weighted	11	0.168412	0.344297	0.624738
Gut microbiota abundance (k_Bacteria.p_Actinobacteria.c_Actinobacteria)	Simple mode	11	0.594113	0.661962	0.390547
Gut microbiota abundance (k_Bacteria.p_Actinobacteria.c_Actinobacteria)	Weighted mode	11	0.321167	0.58624	0.595816
Gut microbiota abundance (k_Bacteria.p_Bacteroidetes.c_Bacteroidia)	MR Egger	13	-1.52906	1.29661	0.263168
Gut microbiota abundance (k_Bacteria.p_Bacteroidetes.c_Bacteroidia)	Weighted median	13	0.481289	0.419807	0.251607
Gut microbiota abundance (k_Bacteria.p_Bacteroidetes.c_Bacteroidia)	Inverse variance weighted	13	0.557757	0.353176	0.114276
Gut microbiota abundance (k_Bacteria.p_Bacteroidetes.c_Bacteroidia)	Simple mode	13	0.467605	0.696034	0.514429
Gut microbiota abundance (k_Bacteria.p_Bacteroidetes.c_Bacteroidia)	Weighted mode	13	0.452228	0.566894	0.440528
Gut microbiota abundance (k_Bacteria.p_Firmicutes.c_Bacilli)	MR Egger	13	0.356259	0.894376	0.698008
Gut microbiota abundance (k_Bacteria.p_Firmicutes.c_Bacilli)	Weighted median	13	-0.342897	0.302202	0.256517
Gut microbiota abundance (k_Bacteria.p_Firmicutes.c_Bacilli)	Inverse variance weighted	13	-0.41664	0.232715	0.0733987
Gut microbiota abundance (k_Bacteria.p_Firmicutes.c_Bacilli)	Simple mode	13	-0.601951	0.501193	0.252907
Gut microbiota abundance (k_Bacteria.p_Firmicutes.c_Bacilli)	Weighted mode	13	-0.372953	0.483708	0.455603
Gut microbiota abundance (k_Bacteria.p_Firmicutes.c_Clostridia)	MR Egger	7	0.622572	1.51839	0.698767
Gut microbiota abundance (k_Bacteria.p_Firmicutes.c_Clostridia)	Weighted median	7	0.0607828	0.578387	0.916304
Gut microbiota abundance (k_Bacteria.p_Firmicutes.c_Clostridia)	Inverse variance weighted	7	0.142389	0.456101	0.754898
Gut microbiota abundance (k_Bacteria.p_Firmicutes.c_Clostridia)	Simple mode	7	0.0725026	0.816503	0.932133
Gut microbiota abundance (k_Bacteria.p_Firmicutes.c_Clostridia)	Weighted mode	7	0.0417846	0.796824	0.959881
Gut microbiota abundance (k_Bacteria.p_Firmicutes.c_Erysipelotrichia)	MR Egger	8	-1.5232	1.37135	0.309205
Gut microbiota abundance (k_Bacteria.p_Firmicutes.c_Erysipelotrichia)	Weighted median	8	-0.597671	0.447554	0.18174
Gut microbiota abundance (k_Bacteria.p_Firmicutes.c_Erysipelotrichia)	Inverse variance weighted	8	-0.566755	0.335096	0.0907761
Gut microbiota abundance (k_Bacteria.p_Firmicutes.c_Erysipelotrichia)	Simple mode	8	-0.781198	0.649272	0.268011
Gut microbiota abundance (k_Bacteria.p_Firmicutes.c_Erysipelotrichia)	Weighted mode	8	-0.781198	0.664185	0.27797
Gut microbiota abundance (k_Bacteria.p_Firmicutes.c_Negativicutes)	MR Egger	7	-0.555518	2.17721	0.808769
Gut microbiota abundance (k_Bacteria.p_Firmicutes.c_Negativicutes)	Weighted median	7	-0.213867	0.562059	0.703569
Gut microbiota abundance (k_Bacteria.p_Firmicutes.c_Negativicutes)	Inverse variance weighted	7	0.0327992	0.468255	0.944157
Gut microbiota abundance (k_Bacteria.p_Firmicutes.c_Negativicutes)	Simple mode	7	-0.13223	0.977296	0.896798
Gut microbiota abundance (k_Bacteria.p_Firmicutes.c_Negativicutes)	Weighted mode	7	-0.837095	0.920384	0.398144
Gut microbiota abundance (k_Bacteria.p_Proteobacteria.c_Betaproteobacteria)	MR Egger	13	-1.09706	1.37499	0.441832
Gut microbiota abundance (k_Bacteria.p_Proteobacteria.c_Betaproteobacteria)	Weighted median	13	-0.333976	0.429438	0.436743
Gut microbiota abundance (k_Bacteria.p_Proteobacteria.c_Betaproteobacteria)	Inverse variance weighted	13	-0.451763	0.323684	0.162808
Gut microbiota abundance (k_Bacteria.p_Proteobacteria.c_Betaproteobacteria)	Simple mode	13	-0.535778	0.714695	0.467903
Gut microbiota abundance (k_Bacteria.p_Proteobacteria.c_Betaproteobacteria)	Weighted mode	13	-0.279537	0.6954	0.694766
Gut microbiota abundance (k_Bacteria.p_Proteobacteria.c_Deltaproteobacteria)	MR Egger	6	0.834698	2.60449	0.764645
Gut microbiota abundance (k_Bacteria.p_Proteobacteria.c_Deltaproteobacteria)	Weighted median	6	-0.713608	0.595942	0.231133
Gut microbiota abundance (k_Bacteria.p_Proteobacteria.c_Deltaproteobacteria)	Inverse variance weighted	6	-0.806712	0.472553	0.0877973
Gut microbiota abundance (k_Bacteria.p_Proteobacteria.c_Deltaproteobacteria)	Simple mode	6	-0.690344	0.866878	0.461944
Gut microbiota abundance (k_Bacteria.p_Proteobacteria.c_Deltaproteobacteria)	Weighted mode	6	-0.752921	0.834072	0.408064
Gut microbiota abundance (k_Bacteria.p_Proteobacteria.c_Gammaproteobacteria)	MR Egger	4	1.92373	2.52851	0.52623
Gut microbiota abundance (k_Bacteria.p_Proteobacteria.c_Gammaproteobacteria)	Weighted median	4	0.0540372	0.650892	0.933836
Gut microbiota abundance (k_Bacteria.p_Proteobacteria.c_Gammaproteobacteria)	Inverse variance weighted	4	0.170303	0.541642	0.753202
Gut microbiota abundance (k_Bacteria.p_Proteobacteria.c_Gammaproteobacteria)	Simple mode	4	0.0044042	0.847777	0.996181
Gut microbiota abundance (k_Bacteria.p_Proteobacteria.c_Gammaproteobacteria)	Weighted mode	4	0.0044042	0.86431	0.996254
Gut microbiota abundance (k_Bacteria.p_Verrucomicrobia.c_Verrucomicrobiae)	MR Egger	15	2.10316	1.28947	0.126862
Gut microbiota abundance (k_Bacteria.p_Verrucomicrobia.c_Verrucomicrobiae)	Weighted median	15	-0.194449	0.364825	0.594038
Gut microbiota abundance (k_Bacteria.p_Verrucomicrobia.c_Verrucomicrobiae)	Inverse variance weighted	15	0.0546629	0.27955	0.844971
Gut microbiota abundance (k_Bacteria.p_Verrucomicrobia.c_Verrucomicrobiae)	Simple mode	15	-0.560566	0.566148	0.338911
Gut microbiota abundance (k_Bacteria.p_Verrucomicrobia.c_Verrucomicrobiae)	Weighted mode	15	-0.344669	0.588271	0.567268
Gut microbiota abundance (k_Bacteria.p_Actinobacteria.c_Actinobacteria.o_Actinomycetales.f_Micrococcaceae)	MR Egger	6	-0.611575	1.42779	0.690463
Gut microbiota abundance (k_Bacteria.p_Actinobacteria.c_Actinobacteria.o_Actinomycetales.f_Micrococcaceae)	Weighted median	6	0.30908	0.306486	0.313232
Gut microbiota abundance (k_Bacteria.p_Actinobacteria.c_Actinobacteria.o_Actinomycetales.f_Micrococcaceae)	Inverse variance weighted	6	0.284905	0.31328	0.363125
Gut microbiota abundance (k_Bacteria.p_Actinobacteria.c_Actinobacteria.o_Actinomycetales.f_Micrococcaceae)	Simple mode	6	0.286401	0.447784	0.550585
Gut microbiota abundance (k_Bacteria.p_Actinobacteria.c_Actinobacteria.o_Actinomycetales.f_Micrococcaceae)	Weighted mode	6	0.310479	0.410564	0.4836
Gut microbiota abundance (k_Bacteria.p_Actinobacteria.c_Actinobacteria.o_Bifidobacteriales.f_Bifidobacteriaceae)	MR Egger	13	0.037818	1.07497	0.972566
Gut microbiota abundance (k_Bacteria.p_Actinobacteria.c_Actinobacteria.o_Bifidobacteriales.f_Bifidobacteriaceae)	Weighted median	13	0.167117	0.395235	0.672421
Gut microbiota abundance (k_Bacteria.p_Actinobacteria.c_Actinobacteria.o_Bifidobacteriales.f_Bifidobacteriaceae)	Inverse variance weighted	13	0.0784273	0.293186	0.789084
Gut microbiota abundance (k_Bacteria.p_Actinobacteria.c_Actinobacteria.o_Bifidobacteriales.f_Bifidobacteriaceae)	Simple mode	13	0.259148	0.60555	0.676264
Gut microbiota abundance (k_Bacteria.p_Actinobacteria.c_Actinobacteria.o_Bifidobacteriales.f_Bifidobacteriaceae)	Weighted mode	13	0.185686	0.502343	0.718092
Gut microbiota abundance (k_Bacteria.p_Actinobacteria.c_Actinobacteria.o_Coriobacteriales.f_Coriobacteriaceae)	MR Egger	10	-1.00984	1.93768	0.616369
Gut microbiota abundance (k_Bacteria.p_Actinobacteria.c_Actinobacteria.o_Coriobacteriales.f_Coriobacteriaceae)	Weighted median	10	-0.515918	0.491014	0.293388
Gut microbiota abundance (k_Bacteria.p_Actinobacteria.c_Actinobacteria.o_Coriobacteriales.f_Coriobacteriaceae)	Inverse variance weighted	10	-0.559076	0.356735	0.117067
Gut microbiota abundance (k_Bacteria.p_Actinobacteria.c_Actinobacteria.o_Coriobacteriales.f_Coriobacteriaceae)	Simple mode	10	-0.684943	0.74721	0.383223
Gut microbiota abundance (k_Bacteria.p_Actinobacteria.c_Actinobacteria.o_Coriobacteriales.f_Coriobacteriaceae)	Weighted mode	10	-0.247629	0.722707	0.739736
Gut microbiota abundance (k_Bacteria.p_Bacteroidetes.c_Bacteroidia.o_Bacteroidales.f_Bacteroidaceae)	MR Egger	13	3.11985	1.84212	0.118429
Gut microbiota abundance (k_Bacteria.p_Bacteroidetes.c_Bacteroidia.o_Bacteroidales.f_Bacteroidaceae)	Weighted median	13	0.303392	0.48375	0.530549
Gut microbiota abundance (k_Bacteria.p_Bacteroidetes.c_Bacteroidia.o_Bacteroidales.f_Bacteroidaceae)	Inverse variance weighted	13	-0.231157	0.49552	0.640862
Gut microbiota abundance (k_Bacteria.p_Bacteroidetes.c_Bacteroidia.o_Bacteroidales.f_Bacteroidaceae)	Simple mode	13	0.174185	0.645201	0.79177
Gut microbiota abundance (k_Bacteria.p_Bacteroidetes.c_Bacteroidia.o_Bacteroidales.f_Bacteroidaceae)	Weighted mode	13	0.2589	0.607262	0.677408
Gut microbiota abundance (k_Bacteria.p_Bacteroidetes.c_Bacteroidia.o_Bacteroidales.f_Bacteroidales_noname)	MR Egger	8	0.209838	2.58441	0.937929
Gut microbiota abundance (k_Bacteria.p_Bacteroidetes.c_Bacteroidia.o_Bacteroidales.f_Bacteroidales_noname)	Weighted median	8	-0.125363	0.589297	0.831535
Gut microbiota abundance (k_Bacteria.p_Bacteroidetes.c_Bacteroidia.o_Bacteroidales.f_Bacteroidales_noname)	Inverse variance weighted	8	0.247758	0.529433	0.639807
Gut microbiota abundance (k_Bacteria.p_Bacteroidetes.c_Bacteroidia.o_Bacteroidales.f_Bacteroidales_noname)	Simple mode	8	-0.397955	0.980405	0.696931
Gut microbiota abundance (k_Bacteria.p_Bacteroidetes.c_Bacteroidia.o_Bacteroidales.f_Bacteroidales_noname)	Weighted mode	8	-0.453355	0.916079	0.635834
Gut microbiota abundance (k_Bacteria.p_Bacteroidetes.c_Bacteroidia.o_Bacteroidales.f_Porphyromonadaceae)	MR Egger	16	1.18957	1.14146	0.315005
Gut microbiota abundance (k_Bacteria.p_Bacteroidetes.c_Bacteroidia.o_Bacteroidales.f_Porphyromonadaceae)	Weighted median	16	0.360178	0.39887	0.366528
Gut microbiota abundance (k_Bacteria.p_Bacteroidetes.c_Bacteroidia.o_Bacteroidales.f_Porphyromonadaceae)	Inverse variance weighted	16	0.395459	0.28476	0.164911
Gut microbiota abundance (k_Bacteria.p_Bacteroidetes.c_Bacteroidia.o_Bacteroidales.f_Porphyromonadaceae)	Simple mode	16	0.0998679	0.731521	0.893225
Gut microbiota abundance (k_Bacteria.p_Bacteroidetes.c_Bacteroidia.o_Bacteroidales.f_Porphyromonadaceae)	Weighted mode	16	0.251319	0.615139	0.688638
Gut microbiota abundance (k_Bacteria.p_Bacteroidetes.c_Bacteroidia.o_Bacteroidales.f_Prevotellaceae)	MR Egger	8	1.54505	1.24851	0.262127
Gut microbiota abundance (k_Bacteria.p_Bacteroidetes.c_Bacteroidia.o_Bacteroidales.f_Prevotellaceae)	Weighted median	8	0.498944	0.472895	0.291386
Gut microbiota abundance (k_Bacteria.p_Bacteroidetes.c_Bacteroidia.o_Bacteroidales.f_Prevotellaceae)	Inverse variance weighted	8	0.522364	0.349753	0.135301
Gut microbiota abundance (k_Bacteria.p_Bacteroidetes.c_Bacteroidia.o_Bacteroidales.f_Prevotellaceae)	Simple mode	8	0.0703502	0.739599	0.926886
Gut microbiota abundance (k_Bacteria.p_Bacteroidetes.c_Bacteroidia.o_Bacteroidales.f_Prevotellaceae)	Weighted mode	8	0.722496	0.752772	0.369136
Gut microbiota abundance (k_Bacteria.p_Bacteroidetes.c_Bacteroidia.o_Bacteroidales.f_Rikenellaceae)	MR Egger	11	-0.840714	1.38708	0.55942
Gut microbiota abundance (k_Bacteria.p_Bacteroidetes.c_Bacteroidia.o_Bacteroidales.f_Rikenellaceae)	Weighted median	11	-0.112904	0.469596	0.809999
Gut microbiota abundance (k_Bacteria.p_Bacteroidetes.c_Bacteroidia.o_Bacteroidales.f_Rikenellaceae)	Inverse variance weighted	11	0.125281	0.35398	0.723399
Gut microbiota abundance (k_Bacteria.p_Bacteroidetes.c_Bacteroidia.o_Bacteroidales.f_Rikenellaceae)	Simple mode	11	-0.278751	0.765038	0.723174
Gut microbiota abundance (k_Bacteria.p_Bacteroidetes.c_Bacteroidia.o_Bacteroidales.f_Rikenellaceae)	Weighted mode	11	-0.314307	0.731866	0.676694
Gut microbiota abundance (k_Bacteria.p_Firmicutes.c_Bacilli.o_Lactobacillales.f_Lactobacillaceae)	MR Egger	12	0.145828	0.769767	0.853535
Gut microbiota abundance (k_Bacteria.p_Firmicutes.c_Bacilli.o_Lactobacillales.f_Lactobacillaceae)	Weighted median	12	-0.164843	0.224318	0.462424
Gut microbiota abundance (k_Bacteria.p_Firmicutes.c_Bacilli.o_Lactobacillales.f_Lactobacillaceae)	Inverse variance weighted	12	0.0384383	0.174813	0.825963
Gut microbiota abundance (k_Bacteria.p_Firmicutes.c_Bacilli.o_Lactobacillales.f_Lactobacillaceae)	Simple mode	12	-0.252059	0.355064	0.492543
Gut microbiota abundance (k_Bacteria.p_Firmicutes.c_Bacilli.o_Lactobacillales.f_Lactobacillaceae)	Weighted mode	12	-0.243989	0.326118	0.470056
Gut microbiota abundance (k_Bacteria.p_Firmicutes.c_Bacilli.o_Lactobacillales.f_Streptococcaceae)	MR Egger	14	-0.41814	1.02676	0.691
Gut microbiota abundance (k_Bacteria.p_Firmicutes.c_Bacilli.o_Lactobacillales.f_Streptococcaceae)	Weighted median	14	-0.0810674	0.274044	0.767368
Gut microbiota abundance (k_Bacteria.p_Firmicutes.c_Bacilli.o_Lactobacillales.f_Streptococcaceae)	Inverse variance weighted	14	-0.127145	0.209918	0.544723
Gut microbiota abundance (k_Bacteria.p_Firmicutes.c_Bacilli.o_Lactobacillales.f_Streptococcaceae)	Simple mode	14	-0.0911535	0.432393	0.836303
Gut microbiota abundance (k_Bacteria.p_Firmicutes.c_Bacilli.o_Lactobacillales.f_Streptococcaceae)	Weighted mode	14	-0.0524441	0.423966	0.903446
Gut microbiota abundance (k_Bacteria.p_Firmicutes.c_Clostridia.o_Clostridiales.f_Clostridiaceae)	MR Egger	10	0.408159	0.956656	0.680882
Gut microbiota abundance (k_Bacteria.p_Firmicutes.c_Clostridia.o_Clostridiales.f_Clostridiaceae)	Weighted median	10	-0.190052	0.318305	0.550457
Gut microbiota abundance (k_Bacteria.p_Firmicutes.c_Clostridia.o_Clostridiales.f_Clostridiaceae)	Inverse variance weighted	10	0.048669	0.243142	0.84135
Gut microbiota abundance (k_Bacteria.p_Firmicutes.c_Clostridia.o_Clostridiales.f_Clostridiaceae)	Simple mode	10	-0.362036	0.488221	0.477269
Gut microbiota abundance (k_Bacteria.p_Firmicutes.c_Clostridia.o_Clostridiales.f_Clostridiaceae)	Weighted mode	10	-0.323637	0.464365	0.50344
Gut microbiota abundance (k_Bacteria.p_Firmicutes.c_Clostridia.o_Clostridiales.f_Clostridiales_noname)	MR Egger	7	-0.113374	1.35763	0.936688
Gut microbiota abundance (k_Bacteria.p_Firmicutes.c_Clostridia.o_Clostridiales.f_Clostridiales_noname)	Weighted median	7	-0.249869	0.471738	0.596336
Gut microbiota abundance (k_Bacteria.p_Firmicutes.c_Clostridia.o_Clostridiales.f_Clostridiales_noname)	Inverse variance weighted	7	0.0110498	0.362577	0.975688
Gut microbiota abundance (k_Bacteria.p_Firmicutes.c_Clostridia.o_Clostridiales.f_Clostridiales_noname)	Simple mode	7	-0.484066	0.723343	0.528258
Gut microbiota abundance (k_Bacteria.p_Firmicutes.c_Clostridia.o_Clostridiales.f_Clostridiales_noname)	Weighted mode	7	-0.414832	0.689276	0.56931
Gut microbiota abundance (k_Bacteria.p_Firmicutes.c_Clostridia.o_Clostridiales.f_Eubacteriaceae)	MR Egger	6	-3.47815	2.37864	0.217492
Gut microbiota abundance (k_Bacteria.p_Firmicutes.c_Clostridia.o_Clostridiales.f_Eubacteriaceae)	Weighted median	6	-1.73479	0.635619	0.00634712
Gut microbiota abundance (k_Bacteria.p_Firmicutes.c_Clostridia.o_Clostridiales.f_Eubacteriaceae)	Inverse variance weighted	6	-1.14652	0.568029	0.0435475
Gut microbiota abundance (k_Bacteria.p_Firmicutes.c_Clostridia.o_Clostridiales.f_Eubacteriaceae)	Simple mode	6	-1.97044	1.09497	0.131835
Gut microbiota abundance (k_Bacteria.p_Firmicutes.c_Clostridia.o_Clostridiales.f_Eubacteriaceae)	Weighted mode	6	-1.95829	1.06864	0.12636
Gut microbiota abundance (k_Bacteria.p_Firmicutes.c_Clostridia.o_Clostridiales.f_Lachnospiraceae)	MR Egger	12	-0.386127	1.5205	0.804682
Gut microbiota abundance (k_Bacteria.p_Firmicutes.c_Clostridia.o_Clostridiales.f_Lachnospiraceae)	Weighted median	12	-0.0864279	0.472417	0.854839
Gut microbiota abundance (k_Bacteria.p_Firmicutes.c_Clostridia.o_Clostridiales.f_Lachnospiraceae)	Inverse variance weighted	12	0.181944	0.34329	0.596112
Gut microbiota abundance (k_Bacteria.p_Firmicutes.c_Clostridia.o_Clostridiales.f_Lachnospiraceae)	Simple mode	12	-0.165261	0.757586	0.831313
Gut microbiota abundance (k_Bacteria.p_Firmicutes.c_Clostridia.o_Clostridiales.f_Lachnospiraceae)	Weighted mode	12	-0.121387	0.679907	0.861548
Gut microbiota abundance (k_Bacteria.p_Firmicutes.c_Clostridia.o_Clostridiales.f_Oscillospiraceae)	MR Egger	7	0.728107	2.9808	0.816732
Gut microbiota abundance (k_Bacteria.p_Firmicutes.c_Clostridia.o_Clostridiales.f_Oscillospiraceae)	Weighted median	7	0.784144	0.584294	0.179584
Gut microbiota abundance (k_Bacteria.p_Firmicutes.c_Clostridia.o_Clostridiales.f_Oscillospiraceae)	Inverse variance weighted	7	0.695679	0.461668	0.131842
Gut microbiota abundance (k_Bacteria.p_Firmicutes.c_Clostridia.o_Clostridiales.f_Oscillospiraceae)	Simple mode	7	1.24348	0.86792	0.201916
Gut microbiota abundance (k_Bacteria.p_Firmicutes.c_Clostridia.o_Clostridiales.f_Oscillospiraceae)	Weighted mode	7	1.25277	0.884889	0.206604
Gut microbiota abundance (k_Bacteria.p_Firmicutes.c_Clostridia.o_Clostridiales.f_Ruminococcaceae)	MR Egger	7	1.16417	1.77227	0.540285
Gut microbiota abundance (k_Bacteria.p_Firmicutes.c_Clostridia.o_Clostridiales.f_Ruminococcaceae)	Weighted median	7	-0.736228	0.5651	0.192633
Gut microbiota abundance (k_Bacteria.p_Firmicutes.c_Clostridia.o_Clostridiales.f_Ruminococcaceae)	Inverse variance weighted	7	-0.343515	0.466357	0.46137
Gut microbiota abundance (k_Bacteria.p_Firmicutes.c_Clostridia.o_Clostridiales.f_Ruminococcaceae)	Simple mode	7	-1.24366	0.90617	0.219022
Gut microbiota abundance (k_Bacteria.p_Firmicutes.c_Clostridia.o_Clostridiales.f_Ruminococcaceae)	Weighted mode	7	-1.24366	0.94582	0.236563
Gut microbiota abundance (k_Bacteria.p_Firmicutes.c_Erysipelotrichia.o_Erysipelotrichales.f_Erysipelotrichaceae)	MR Egger	8	-1.52251	1.36998	0.308962
Gut microbiota abundance (k_Bacteria.p_Firmicutes.c_Erysipelotrichia.o_Erysipelotrichales.f_Erysipelotrichaceae)	Weighted median	8	-0.597527	0.450388	0.18461
Gut microbiota abundance (k_Bacteria.p_Firmicutes.c_Erysipelotrichia.o_Erysipelotrichales.f_Erysipelotrichaceae)	Inverse variance weighted	8	-0.566811	0.335067	0.0907158
Gut microbiota abundance (k_Bacteria.p_Firmicutes.c_Erysipelotrichia.o_Erysipelotrichales.f_Erysipelotrichaceae)	Simple mode	8	-0.781208	0.68245	0.289956
Gut microbiota abundance (k_Bacteria.p_Firmicutes.c_Erysipelotrichia.o_Erysipelotrichales.f_Erysipelotrichaceae)	Weighted mode	8	-0.781208	0.665983	0.279155
Gut microbiota abundance (k_Bacteria.p_Firmicutes.c_Negativicutes.o_Selenomonadales.f_Acidaminococcaceae)	MR Egger	7	-0.868324	1.77292	0.645027
Gut microbiota abundance (k_Bacteria.p_Firmicutes.c_Negativicutes.o_Selenomonadales.f_Acidaminococcaceae)	Weighted median	7	-0.25994	0.318515	0.414442
Gut microbiota abundance (k_Bacteria.p_Firmicutes.c_Negativicutes.o_Selenomonadales.f_Acidaminococcaceae)	Inverse variance weighted	7	-0.211639	0.267933	0.429589
Gut microbiota abundance (k_Bacteria.p_Firmicutes.c_Negativicutes.o_Selenomonadales.f_Acidaminococcaceae)	Simple mode	7	-0.318499	0.443835	0.499972
Gut microbiota abundance (k_Bacteria.p_Firmicutes.c_Negativicutes.o_Selenomonadales.f_Acidaminococcaceae)	Weighted mode	7	-0.316021	0.443531	0.502902
Gut microbiota abundance (k_Bacteria.p_Firmicutes.c_Negativicutes.o_Selenomonadales.f_Veillonellaceae)	MR Egger	12	-0.771557	0.959745	0.440136
Gut microbiota abundance (k_Bacteria.p_Firmicutes.c_Negativicutes.o_Selenomonadales.f_Veillonellaceae)	Weighted median	12	0.0480543	0.331847	0.884862
Gut microbiota abundance (k_Bacteria.p_Firmicutes.c_Negativicutes.o_Selenomonadales.f_Veillonellaceae)	Inverse variance weighted	12	0.099303	0.270745	0.713785
Gut microbiota abundance (k_Bacteria.p_Firmicutes.c_Negativicutes.o_Selenomonadales.f_Veillonellaceae)	Simple mode	12	-0.0270003	0.556801	0.962194
Gut microbiota abundance (k_Bacteria.p_Firmicutes.c_Negativicutes.o_Selenomonadales.f_Veillonellaceae)	Weighted mode	12	-0.0782764	0.490311	0.876053
Gut microbiota abundance (k_Bacteria.p_Proteobacteria.c_Betaproteobacteria.o_Burkholderiales.f_Burkholderiales_noname)	MR Egger	12	2.42796	1.16076	0.0629493
Gut microbiota abundance (k_Bacteria.p_Proteobacteria.c_Betaproteobacteria.o_Burkholderiales.f_Burkholderiales_noname)	Weighted median	12	0.0371834	0.296685	0.900263
Gut microbiota abundance (k_Bacteria.p_Proteobacteria.c_Betaproteobacteria.o_Burkholderiales.f_Burkholderiales_noname)	Inverse variance weighted	12	0.2192	0.212466	0.302216
Gut microbiota abundance (k_Bacteria.p_Proteobacteria.c_Betaproteobacteria.o_Burkholderiales.f_Burkholderiales_noname)	Simple mode	12	-0.328158	0.551028	0.563536
Gut microbiota abundance (k_Bacteria.p_Proteobacteria.c_Betaproteobacteria.o_Burkholderiales.f_Burkholderiales_noname)	Weighted mode	12	-0.31108	0.530435	0.569404
Gut microbiota abundance (k_Bacteria.p_Proteobacteria.c_Betaproteobacteria.o_Burkholderiales.f_Oxalobacteraceae)	MR Egger	10	0.763892	1.79629	0.681854
Gut microbiota abundance (k_Bacteria.p_Proteobacteria.c_Betaproteobacteria.o_Burkholderiales.f_Oxalobacteraceae)	Weighted median	10	0.272771	0.349841	0.435567
Gut microbiota abundance (k_Bacteria.p_Proteobacteria.c_Betaproteobacteria.o_Burkholderiales.f_Oxalobacteraceae)	Inverse variance weighted	10	0.238285	0.258954	0.357478
Gut microbiota abundance (k_Bacteria.p_Proteobacteria.c_Betaproteobacteria.o_Burkholderiales.f_Oxalobacteraceae)	Simple mode	10	0.603317	0.612006	0.349989
Gut microbiota abundance (k_Bacteria.p_Proteobacteria.c_Betaproteobacteria.o_Burkholderiales.f_Oxalobacteraceae)	Weighted mode	10	0.63469	0.575844	0.298979
Gut microbiota abundance (k_Bacteria.p_Proteobacteria.c_Betaproteobacteria.o_Burkholderiales.f_Sutterellaceae)	MR Egger	8	-1.8406	1.55054	0.280063
Gut microbiota abundance (k_Bacteria.p_Proteobacteria.c_Betaproteobacteria.o_Burkholderiales.f_Sutterellaceae)	Weighted median	8	-0.0567567	0.516564	0.91251
Gut microbiota abundance (k_Bacteria.p_Proteobacteria.c_Betaproteobacteria.o_Burkholderiales.f_Sutterellaceae)	Inverse variance weighted	8	-0.198072	0.407188	0.626656
Gut microbiota abundance (k_Bacteria.p_Proteobacteria.c_Betaproteobacteria.o_Burkholderiales.f_Sutterellaceae)	Simple mode	8	-0.0437487	0.779796	0.956828
Gut microbiota abundance (k_Bacteria.p_Proteobacteria.c_Betaproteobacteria.o_Burkholderiales.f_Sutterellaceae)	Weighted mode	8	-0.0589142	0.701967	0.935464
Gut microbiota abundance (k_Bacteria.p_Proteobacteria.c_Deltaproteobacteria.o_Desulfovibrionales.f_Desulfovibrionaceae)	MR Egger	6	0.836031	2.60366	0.764213
Gut microbiota abundance (k_Bacteria.p_Proteobacteria.c_Deltaproteobacteria.o_Desulfovibrionales.f_Desulfovibrionaceae)	Weighted median	6	-0.713596	0.615139	0.246026
Gut microbiota abundance (k_Bacteria.p_Proteobacteria.c_Deltaproteobacteria.o_Desulfovibrionales.f_Desulfovibrionaceae)	Inverse variance weighted	6	-0.806655	0.472562	0.0878254
Gut microbiota abundance (k_Bacteria.p_Proteobacteria.c_Deltaproteobacteria.o_Desulfovibrionales.f_Desulfovibrionaceae)	Simple mode	6	-0.690599	0.895909	0.475632
Gut microbiota abundance (k_Bacteria.p_Proteobacteria.c_Deltaproteobacteria.o_Desulfovibrionales.f_Desulfovibrionaceae)	Weighted mode	6	-0.75318	0.925196	0.452613
Gut microbiota abundance (k_Bacteria.p_Proteobacteria.c_Gammaproteobacteria.o_Enterobacteriales.f_Enterobacteriaceae)	MR Egger	5	1.66751	1.2667	0.279571
Gut microbiota abundance (k_Bacteria.p_Proteobacteria.c_Gammaproteobacteria.o_Enterobacteriales.f_Enterobacteriaceae)	Weighted median	5	0.0920638	0.680326	0.892356
Gut microbiota abundance (k_Bacteria.p_Proteobacteria.c_Gammaproteobacteria.o_Enterobacteriales.f_Enterobacteriaceae)	Inverse variance weighted	5	0.503003	0.490999	0.305623
Gut microbiota abundance (k_Bacteria.p_Proteobacteria.c_Gammaproteobacteria.o_Enterobacteriales.f_Enterobacteriaceae)	Simple mode	5	-0.00506502	0.899499	0.995777
Gut microbiota abundance (k_Bacteria.p_Proteobacteria.c_Gammaproteobacteria.o_Enterobacteriales.f_Enterobacteriaceae)	Weighted mode	5	0.0946407	0.797174	0.91122
Gut microbiota abundance (k_Bacteria.p_Proteobacteria.c_Gammaproteobacteria.o_Pasteurellales.f_Pasteurellaceae)	MR Egger	3	-0.53156	2.76438	0.879061
Gut microbiota abundance (k_Bacteria.p_Proteobacteria.c_Gammaproteobacteria.o_Pasteurellales.f_Pasteurellaceae)	Weighted median	3	0.57948	0.476643	0.224079
Gut microbiota abundance (k_Bacteria.p_Proteobacteria.c_Gammaproteobacteria.o_Pasteurellales.f_Pasteurellaceae)	Inverse variance weighted	3	0.651054	0.40222	0.105522
Gut microbiota abundance (k_Bacteria.p_Proteobacteria.c_Gammaproteobacteria.o_Pasteurellales.f_Pasteurellaceae)	Simple mode	3	0.490918	0.579341	0.48602
Gut microbiota abundance (k_Bacteria.p_Proteobacteria.c_Gammaproteobacteria.o_Pasteurellales.f_Pasteurellaceae)	Weighted mode	3	0.492703	0.598964	0.497208
Gut microbiota abundance (k_Bacteria.p_Verrucomicrobia.c_Verrucomicrobiae.o_Verrucomicrobiales.f_Verrucomicrobiaceae)	MR Egger	15	2.10318	1.28932	0.126819
Gut microbiota abundance (k_Bacteria.p_Verrucomicrobia.c_Verrucomicrobiae.o_Verrucomicrobiales.f_Verrucomicrobiaceae)	Weighted median	15	-0.194351	0.346219	0.574556
Gut microbiota abundance (k_Bacteria.p_Verrucomicrobia.c_Verrucomicrobiae.o_Verrucomicrobiales.f_Verrucomicrobiaceae)	Inverse variance weighted	15	0.0546786	0.279546	0.844925
Gut microbiota abundance (k_Bacteria.p_Verrucomicrobia.c_Verrucomicrobiae.o_Verrucomicrobiales.f_Verrucomicrobiaceae)	Simple mode	15	-0.560497	0.623785	0.384091
Gut microbiota abundance (k_Bacteria.p_Verrucomicrobia.c_Verrucomicrobiae.o_Verrucomicrobiales.f_Verrucomicrobiaceae)	Weighted mode	15	-0.344606	0.56093	0.54884
Gut microbiota abundance (k_Bacteria.p_Actinobacteria.c_Actinobacteria.o_Actinomycetales.f_Micrococcaceae.g_Rothia)	MR Egger	6	-0.596076	1.43367	0.698916
Gut microbiota abundance (k_Bacteria.p_Actinobacteria.c_Actinobacteria.o_Actinomycetales.f_Micrococcaceae.g_Rothia)	Weighted median	6	0.310465	0.311781	0.319357
Gut microbiota abundance (k_Bacteria.p_Actinobacteria.c_Actinobacteria.o_Actinomycetales.f_Micrococcaceae.g_Rothia)	Inverse variance weighted	6	0.28611	0.313253	0.361057
Gut microbiota abundance (k_Bacteria.p_Actinobacteria.c_Actinobacteria.o_Actinomycetales.f_Micrococcaceae.g_Rothia)	Simple mode	6	0.283375	0.415268	0.525316
Gut microbiota abundance (k_Bacteria.p_Actinobacteria.c_Actinobacteria.o_Actinomycetales.f_Micrococcaceae.g_Rothia)	Weighted mode	6	0.307453	0.388446	0.464529
Gut microbiota abundance (k_Bacteria.p_Actinobacteria.c_Actinobacteria.o_Bifidobacteriales.f_Bifidobacteriaceae.g_Bifidobacterium)	MR Egger	11	-0.541951	1.11805	0.639448
Gut microbiota abundance (k_Bacteria.p_Actinobacteria.c_Actinobacteria.o_Bifidobacteriales.f_Bifidobacteriaceae.g_Bifidobacterium)	Weighted median	11	0.238725	0.411005	0.561353
Gut microbiota abundance (k_Bacteria.p_Actinobacteria.c_Actinobacteria.o_Bifidobacteriales.f_Bifidobacteriaceae.g_Bifidobacterium)	Inverse variance weighted	11	0.301895	0.314846	0.337627
Gut microbiota abundance (k_Bacteria.p_Actinobacteria.c_Actinobacteria.o_Bifidobacteriales.f_Bifidobacteriaceae.g_Bifidobacterium)	Simple mode	11	0.28624	0.667913	0.677328
Gut microbiota abundance (k_Bacteria.p_Actinobacteria.c_Actinobacteria.o_Bifidobacteriales.f_Bifidobacteriaceae.g_Bifidobacterium)	Weighted mode	11	0.203734	0.507269	0.696406
Gut microbiota abundance (k_Bacteria.p_Actinobacteria.c_Actinobacteria.o_Coriobacteriales.f_Coriobacteriaceae.g_Adlercreutzia)	MR Egger	7	-1.80408	1.33913	0.235748
Gut microbiota abundance (k_Bacteria.p_Actinobacteria.c_Actinobacteria.o_Coriobacteriales.f_Coriobacteriaceae.g_Adlercreutzia)	Weighted median	7	-0.478175	0.449631	0.287563
Gut microbiota abundance (k_Bacteria.p_Actinobacteria.c_Actinobacteria.o_Coriobacteriales.f_Coriobacteriaceae.g_Adlercreutzia)	Inverse variance weighted	7	-0.253321	0.35138	0.470951
Gut microbiota abundance (k_Bacteria.p_Actinobacteria.c_Actinobacteria.o_Coriobacteriales.f_Coriobacteriaceae.g_Adlercreutzia)	Simple mode	7	-0.588477	0.662445	0.408555
Gut microbiota abundance (k_Bacteria.p_Actinobacteria.c_Actinobacteria.o_Coriobacteriales.f_Coriobacteriaceae.g_Adlercreutzia)	Weighted mode	7	-0.542966	0.66549	0.445737
Gut microbiota abundance (k_Bacteria.p_Actinobacteria.c_Actinobacteria.o_Coriobacteriales.f_Coriobacteriaceae.g_Collinsella)	MR Egger	8	1.40768	2.26343	0.556872
Gut microbiota abundance (k_Bacteria.p_Actinobacteria.c_Actinobacteria.o_Coriobacteriales.f_Coriobacteriaceae.g_Collinsella)	Weighted median	8	0.413034	0.485828	0.395233
Gut microbiota abundance (k_Bacteria.p_Actinobacteria.c_Actinobacteria.o_Coriobacteriales.f_Coriobacteriaceae.g_Collinsella)	Inverse variance weighted	8	0.261613	0.366615	0.47548
Gut microbiota abundance (k_Bacteria.p_Actinobacteria.c_Actinobacteria.o_Coriobacteriales.f_Coriobacteriaceae.g_Collinsella)	Simple mode	8	0.528658	0.673071	0.457951
Gut microbiota abundance (k_Bacteria.p_Actinobacteria.c_Actinobacteria.o_Coriobacteriales.f_Coriobacteriaceae.g_Collinsella)	Weighted mode	8	0.473539	0.570324	0.433772
Gut microbiota abundance (k_Bacteria.p_Actinobacteria.c_Actinobacteria.o_Coriobacteriales.f_Coriobacteriaceae.g_Eggerthella)	MR Egger	6	0.380865	0.962937	0.712644
Gut microbiota abundance (k_Bacteria.p_Actinobacteria.c_Actinobacteria.o_Coriobacteriales.f_Coriobacteriaceae.g_Eggerthella)	Weighted median	6	0.313915	0.327762	0.338188
Gut microbiota abundance (k_Bacteria.p_Actinobacteria.c_Actinobacteria.o_Coriobacteriales.f_Coriobacteriaceae.g_Eggerthella)	Inverse variance weighted	6	0.32842	0.261315	0.208828
Gut microbiota abundance (k_Bacteria.p_Actinobacteria.c_Actinobacteria.o_Coriobacteriales.f_Coriobacteriaceae.g_Eggerthella)	Simple mode	6	0.277677	0.388184	0.506413
Gut microbiota abundance (k_Bacteria.p_Actinobacteria.c_Actinobacteria.o_Coriobacteriales.f_Coriobacteriaceae.g_Eggerthella)	Weighted mode	6	0.277677	0.359963	0.475324
Gut microbiota abundance (k_Bacteria.p_Actinobacteria.c_Actinobacteria.o_Coriobacteriales.f_Coriobacteriaceae.g_Gordonibacter)	MR Egger	4	-0.858526	1.09766	0.516027
Gut microbiota abundance (k_Bacteria.p_Actinobacteria.c_Actinobacteria.o_Coriobacteriales.f_Coriobacteriaceae.g_Gordonibacter)	Weighted median	4	-0.163676	0.242394	0.499519
Gut microbiota abundance (k_Bacteria.p_Actinobacteria.c_Actinobacteria.o_Coriobacteriales.f_Coriobacteriaceae.g_Gordonibacter)	Inverse variance weighted	4	-0.109954	0.202631	0.587385
Gut microbiota abundance (k_Bacteria.p_Actinobacteria.c_Actinobacteria.o_Coriobacteriales.f_Coriobacteriaceae.g_Gordonibacter)	Simple mode	4	-0.19959	0.305372	0.559999
Gut microbiota abundance (k_Bacteria.p_Actinobacteria.c_Actinobacteria.o_Coriobacteriales.f_Coriobacteriaceae.g_Gordonibacter)	Weighted mode	4	-0.213635	0.315262	0.54658
Gut microbiota abundance (k_Bacteria.p_Bacteroidetes.c_Bacteroidia.o_Bacteroidales.f_Bacteroidaceae.g_Bacteroides)	MR Egger	14	2.20948	2.01885	0.295249
Gut microbiota abundance (k_Bacteria.p_Bacteroidetes.c_Bacteroidia.o_Bacteroidales.f_Bacteroidaceae.g_Bacteroides)	Weighted median	14	0.255874	0.493413	0.604054
Gut microbiota abundance (k_Bacteria.p_Bacteroidetes.c_Bacteroidia.o_Bacteroidales.f_Bacteroidaceae.g_Bacteroides)	Inverse variance weighted	14	-0.409332	0.509134	0.42141
Gut microbiota abundance (k_Bacteria.p_Bacteroidetes.c_Bacteroidia.o_Bacteroidales.f_Bacteroidaceae.g_Bacteroides)	Simple mode	14	0.350919	0.627541	0.585533
Gut microbiota abundance (k_Bacteria.p_Bacteroidetes.c_Bacteroidia.o_Bacteroidales.f_Bacteroidaceae.g_Bacteroides)	Weighted mode	14	0.350919	0.568603	0.547788
Gut microbiota abundance (k_Bacteria.p_Bacteroidetes.c_Bacteroidia.o_Bacteroidales.f_Bacteroidales_noname.g_Bacteroidales_noname)	MR Egger	8	0.221142	2.58587	0.934631
Gut microbiota abundance (k_Bacteria.p_Bacteroidetes.c_Bacteroidia.o_Bacteroidales.f_Bacteroidales_noname.g_Bacteroidales_noname)	Weighted median	8	-0.123732	0.57576	0.829844
Gut microbiota abundance (k_Bacteria.p_Bacteroidetes.c_Bacteroidia.o_Bacteroidales.f_Bacteroidales_noname.g_Bacteroidales_noname)	Inverse variance weighted	8	0.248273	0.529326	0.639044
Gut microbiota abundance (k_Bacteria.p_Bacteroidetes.c_Bacteroidia.o_Bacteroidales.f_Bacteroidales_noname.g_Bacteroidales_noname)	Simple mode	8	-0.399071	1.00957	0.704398
Gut microbiota abundance (k_Bacteria.p_Bacteroidetes.c_Bacteroidia.o_Bacteroidales.f_Bacteroidales_noname.g_Bacteroidales_noname)	Weighted mode	8	-0.454469	0.879805	0.621379
Gut microbiota abundance (k_Bacteria.p_Bacteroidetes.c_Bacteroidia.o_Bacteroidales.f_Porphyromonadaceae.g_Barnesiella)	MR Egger	14	-0.142002	0.975264	0.886652
Gut microbiota abundance (k_Bacteria.p_Bacteroidetes.c_Bacteroidia.o_Bacteroidales.f_Porphyromonadaceae.g_Barnesiella)	Weighted median	14	0.10263	0.377365	0.78565
Gut microbiota abundance (k_Bacteria.p_Bacteroidetes.c_Bacteroidia.o_Bacteroidales.f_Porphyromonadaceae.g_Barnesiella)	Inverse variance weighted	14	-0.0507465	0.280482	0.856425
Gut microbiota abundance (k_Bacteria.p_Bacteroidetes.c_Bacteroidia.o_Bacteroidales.f_Porphyromonadaceae.g_Barnesiella)	Simple mode	14	0.267184	0.604095	0.665549
Gut microbiota abundance (k_Bacteria.p_Bacteroidetes.c_Bacteroidia.o_Bacteroidales.f_Porphyromonadaceae.g_Barnesiella)	Weighted mode	14	0.318002	0.595369	0.60227
Gut microbiota abundance (k_Bacteria.p_Bacteroidetes.c_Bacteroidia.o_Bacteroidales.f_Porphyromonadaceae.g_Coprobacter)	MR Egger	7	-1.67955	2.46903	0.526565
Gut microbiota abundance (k_Bacteria.p_Bacteroidetes.c_Bacteroidia.o_Bacteroidales.f_Porphyromonadaceae.g_Coprobacter)	Weighted median	7	0.140126	0.417856	0.737365
Gut microbiota abundance (k_Bacteria.p_Bacteroidetes.c_Bacteroidia.o_Bacteroidales.f_Porphyromonadaceae.g_Coprobacter)	Inverse variance weighted	7	-0.0135996	0.389715	0.972163
Gut microbiota abundance (k_Bacteria.p_Bacteroidetes.c_Bacteroidia.o_Bacteroidales.f_Porphyromonadaceae.g_Coprobacter)	Simple mode	7	0.0743039	0.654375	0.913299
Gut microbiota abundance (k_Bacteria.p_Bacteroidetes.c_Bacteroidia.o_Bacteroidales.f_Porphyromonadaceae.g_Coprobacter)	Weighted mode	7	0.221301	0.636573	0.739978
Gut microbiota abundance (k_Bacteria.p_Bacteroidetes.c_Bacteroidia.o_Bacteroidales.f_Porphyromonadaceae.g_Odoribacter)	MR Egger	10	0.850472	1.7866	0.646783
Gut microbiota abundance (k_Bacteria.p_Bacteroidetes.c_Bacteroidia.o_Bacteroidales.f_Porphyromonadaceae.g_Odoribacter)	Weighted median	10	0.147045	0.503802	0.770385
Gut microbiota abundance (k_Bacteria.p_Bacteroidetes.c_Bacteroidia.o_Bacteroidales.f_Porphyromonadaceae.g_Odoribacter)	Inverse variance weighted	10	0.0737311	0.41049	0.857453
Gut microbiota abundance (k_Bacteria.p_Bacteroidetes.c_Bacteroidia.o_Bacteroidales.f_Porphyromonadaceae.g_Odoribacter)	Simple mode	10	0.603122	0.976605	0.552162
Gut microbiota abundance (k_Bacteria.p_Bacteroidetes.c_Bacteroidia.o_Bacteroidales.f_Porphyromonadaceae.g_Odoribacter)	Weighted mode	10	0.521859	0.901067	0.57669
Gut microbiota abundance (k_Bacteria.p_Bacteroidetes.c_Bacteroidia.o_Bacteroidales.f_Porphyromonadaceae.g_Parabacteroides)	MR Egger	12	-3.40575	3.02348	0.286287
Gut microbiota abundance (k_Bacteria.p_Bacteroidetes.c_Bacteroidia.o_Bacteroidales.f_Porphyromonadaceae.g_Parabacteroides)	Weighted median	12	-0.334111	0.589822	0.571081
Gut microbiota abundance (k_Bacteria.p_Bacteroidetes.c_Bacteroidia.o_Bacteroidales.f_Porphyromonadaceae.g_Parabacteroides)	Inverse variance weighted	12	-0.33927	0.559412	0.544199
Gut microbiota abundance (k_Bacteria.p_Bacteroidetes.c_Bacteroidia.o_Bacteroidales.f_Porphyromonadaceae.g_Parabacteroides)	Simple mode	12	-0.334052	1.24763	0.793846
Gut microbiota abundance (k_Bacteria.p_Bacteroidetes.c_Bacteroidia.o_Bacteroidales.f_Porphyromonadaceae.g_Parabacteroides)	Weighted mode	12	-0.383022	1.03818	0.719177
Gut microbiota abundance (k_Bacteria.p_Bacteroidetes.c_Bacteroidia.o_Bacteroidales.f_Prevotellaceae.g_Paraprevotella)	MR Egger	10	0.970589	1.132	0.416163
Gut microbiota abundance (k_Bacteria.p_Bacteroidetes.c_Bacteroidia.o_Bacteroidales.f_Prevotellaceae.g_Paraprevotella)	Weighted median	10	-0.179757	0.39298	0.647368
Gut microbiota abundance (k_Bacteria.p_Bacteroidetes.c_Bacteroidia.o_Bacteroidales.f_Prevotellaceae.g_Paraprevotella)	Inverse variance weighted	10	0.0615504	0.270808	0.820203
Gut microbiota abundance (k_Bacteria.p_Bacteroidetes.c_Bacteroidia.o_Bacteroidales.f_Prevotellaceae.g_Paraprevotella)	Simple mode	10	-0.377895	0.639698	0.56923
Gut microbiota abundance (k_Bacteria.p_Bacteroidetes.c_Bacteroidia.o_Bacteroidales.f_Prevotellaceae.g_Paraprevotella)	Weighted mode	10	-0.340663	0.646138	0.610782
Gut microbiota abundance (k_Bacteria.p_Bacteroidetes.c_Bacteroidia.o_Bacteroidales.f_Prevotellaceae.g_Prevotella)	MR Egger	8	-1.66046	1.4624	0.299502
Gut microbiota abundance (k_Bacteria.p_Bacteroidetes.c_Bacteroidia.o_Bacteroidales.f_Prevotellaceae.g_Prevotella)	Weighted median	8	-0.275208	0.454855	0.545148
Gut microbiota abundance (k_Bacteria.p_Bacteroidetes.c_Bacteroidia.o_Bacteroidales.f_Prevotellaceae.g_Prevotella)	Inverse variance weighted	8	-0.054491	0.351936	0.876954
Gut microbiota abundance (k_Bacteria.p_Bacteroidetes.c_Bacteroidia.o_Bacteroidales.f_Prevotellaceae.g_Prevotella)	Simple mode	8	-0.228912	0.719471	0.75964
Gut microbiota abundance (k_Bacteria.p_Bacteroidetes.c_Bacteroidia.o_Bacteroidales.f_Prevotellaceae.g_Prevotella)	Weighted mode	8	-0.56079	0.691158	0.443858
Gut microbiota abundance (k_Bacteria.p_Bacteroidetes.c_Bacteroidia.o_Bacteroidales.f_Rikenellaceae.g_Alistipes)	MR Egger	11	-0.837967	1.38592	0.560359
Gut microbiota abundance (k_Bacteria.p_Bacteroidetes.c_Bacteroidia.o_Bacteroidales.f_Rikenellaceae.g_Alistipes)	Weighted median	11	-0.1129	0.469493	0.809965
Gut microbiota abundance (k_Bacteria.p_Bacteroidetes.c_Bacteroidia.o_Bacteroidales.f_Rikenellaceae.g_Alistipes)	Inverse variance weighted	11	0.125329	0.353804	0.723164
Gut microbiota abundance (k_Bacteria.p_Bacteroidetes.c_Bacteroidia.o_Bacteroidales.f_Rikenellaceae.g_Alistipes)	Simple mode	11	-0.285765	0.775062	0.720037
Gut microbiota abundance (k_Bacteria.p_Bacteroidetes.c_Bacteroidia.o_Bacteroidales.f_Rikenellaceae.g_Alistipes)	Weighted mode	11	-0.321388	0.675813	0.644608
Gut microbiota abundance (k_Bacteria.p_Firmicutes.c_Bacilli.o_Lactobacillales.f_Lactobacillaceae.g_Lactobacillus)	MR Egger	11	-0.0051826	0.700742	0.99426
Gut microbiota abundance (k_Bacteria.p_Firmicutes.c_Bacilli.o_Lactobacillales.f_Lactobacillaceae.g_Lactobacillus)	Weighted median	11	-0.0892168	0.222526	0.688473
Gut microbiota abundance (k_Bacteria.p_Firmicutes.c_Bacilli.o_Lactobacillales.f_Lactobacillaceae.g_Lactobacillus)	Inverse variance weighted	11	-0.0216761	0.168195	0.897457
Gut microbiota abundance (k_Bacteria.p_Firmicutes.c_Bacilli.o_Lactobacillales.f_Lactobacillaceae.g_Lactobacillus)	Simple mode	11	-0.164355	0.347238	0.646147
Gut microbiota abundance (k_Bacteria.p_Firmicutes.c_Bacilli.o_Lactobacillales.f_Lactobacillaceae.g_Lactobacillus)	Weighted mode	11	-0.169704	0.368167	0.654701
Gut microbiota abundance (k_Bacteria.p_Firmicutes.c_Bacilli.o_Lactobacillales.f_Streptococcaceae.g_Streptococcus)	MR Egger	9	-1.25019	1.64329	0.471629
Gut microbiota abundance (k_Bacteria.p_Firmicutes.c_Bacilli.o_Lactobacillales.f_Streptococcaceae.g_Streptococcus)	Weighted median	9	-0.29216	0.334639	0.382632
Gut microbiota abundance (k_Bacteria.p_Firmicutes.c_Bacilli.o_Lactobacillales.f_Streptococcaceae.g_Streptococcus)	Inverse variance weighted	9	-0.349742	0.267299	0.190726
Gut microbiota abundance (k_Bacteria.p_Firmicutes.c_Bacilli.o_Lactobacillales.f_Streptococcaceae.g_Streptococcus)	Simple mode	9	-0.363819	0.520903	0.504696
Gut microbiota abundance (k_Bacteria.p_Firmicutes.c_Bacilli.o_Lactobacillales.f_Streptococcaceae.g_Streptococcus)	Weighted mode	9	-0.311828	0.536522	0.577108
Gut microbiota abundance (k_Bacteria.p_Firmicutes.c_Clostridia.o_Clostridiales.f_Clostridiaceae.g_Clostridium)	MR Egger	11	0.440587	0.913588	0.641133
Gut microbiota abundance (k_Bacteria.p_Firmicutes.c_Clostridia.o_Clostridiales.f_Clostridiaceae.g_Clostridium)	Weighted median	11	-0.240672	0.303617	0.427963
Gut microbiota abundance (k_Bacteria.p_Firmicutes.c_Clostridia.o_Clostridiales.f_Clostridiaceae.g_Clostridium)	Inverse variance weighted	11	0.0202642	0.229579	0.929665
Gut microbiota abundance (k_Bacteria.p_Firmicutes.c_Clostridia.o_Clostridiales.f_Clostridiaceae.g_Clostridium)	Simple mode	11	-0.320281	0.455625	0.498125
Gut microbiota abundance (k_Bacteria.p_Firmicutes.c_Clostridia.o_Clostridiales.f_Clostridiaceae.g_Clostridium)	Weighted mode	11	-0.314284	0.481255	0.528452
Gut microbiota abundance (k_Bacteria.p_Firmicutes.c_Clostridia.o_Clostridiales.f_Clostridiales_noname.g_Flavonifractor)	MR Egger	5	4.14042	4.07064	0.383975
Gut microbiota abundance (k_Bacteria.p_Firmicutes.c_Clostridia.o_Clostridiales.f_Clostridiales_noname.g_Flavonifractor)	Weighted median	5	-0.344838	0.393636	0.381012
Gut microbiota abundance (k_Bacteria.p_Firmicutes.c_Clostridia.o_Clostridiales.f_Clostridiales_noname.g_Flavonifractor)	Inverse variance weighted	5	-0.142251	0.344652	0.679798
Gut microbiota abundance (k_Bacteria.p_Firmicutes.c_Clostridia.o_Clostridiales.f_Clostridiales_noname.g_Flavonifractor)	Simple mode	5	-0.540031	0.53466	0.36961
Gut microbiota abundance (k_Bacteria.p_Firmicutes.c_Clostridia.o_Clostridiales.f_Clostridiales_noname.g_Flavonifractor)	Weighted mode	5	-0.496982	0.541112	0.410357
Gut microbiota abundance (k_Bacteria.p_Firmicutes.c_Clostridia.o_Clostridiales.f_Clostridiales_noname.g_Pseudoflavonifractor)	MR Egger	9	1.16762	1.32012	0.40579
Gut microbiota abundance (k_Bacteria.p_Firmicutes.c_Clostridia.o_Clostridiales.f_Clostridiales_noname.g_Pseudoflavonifractor)	Weighted median	9	-0.0401573	0.372902	0.914243
Gut microbiota abundance (k_Bacteria.p_Firmicutes.c_Clostridia.o_Clostridiales.f_Clostridiales_noname.g_Pseudoflavonifractor)	Inverse variance weighted	9	-0.146966	0.282276	0.602614
Gut microbiota abundance (k_Bacteria.p_Firmicutes.c_Clostridia.o_Clostridiales.f_Clostridiales_noname.g_Pseudoflavonifractor)	Simple mode	9	-0.753376	0.693697	0.309103
Gut microbiota abundance (k_Bacteria.p_Firmicutes.c_Clostridia.o_Clostridiales.f_Clostridiales_noname.g_Pseudoflavonifractor)	Weighted mode	9	0.325119	0.680974	0.645826
Gut microbiota abundance (k_Bacteria.p_Firmicutes.c_Clostridia.o_Clostridiales.f_Eubacteriaceae.g_Eubacterium)	MR Egger	6	-3.48509	2.38508	0.217759
Gut microbiota abundance (k_Bacteria.p_Firmicutes.c_Clostridia.o_Clostridiales.f_Eubacteriaceae.g_Eubacterium)	Weighted median	6	-1.73389	0.633324	0.006186
Gut microbiota abundance (k_Bacteria.p_Firmicutes.c_Clostridia.o_Clostridiales.f_Eubacteriaceae.g_Eubacterium)	Inverse variance weighted	6	-1.14649	0.568365	0.0436779
Gut microbiota abundance (k_Bacteria.p_Firmicutes.c_Clostridia.o_Clostridiales.f_Eubacteriaceae.g_Eubacterium)	Simple mode	6	-1.96301	1.11363	0.138241
Gut microbiota abundance (k_Bacteria.p_Firmicutes.c_Clostridia.o_Clostridiales.f_Eubacteriaceae.g_Eubacterium)	Weighted mode	6	-1.96301	1.00687	0.108723
Gut microbiota abundance (k_Bacteria.p_Firmicutes.c_Clostridia.o_Clostridiales.f_Lachnospiraceae.g_Blautia)	MR Egger	12	2.34253	2.0312	0.275619
Gut microbiota abundance (k_Bacteria.p_Firmicutes.c_Clostridia.o_Clostridiales.f_Lachnospiraceae.g_Blautia)	Weighted median	12	-0.347751	0.457267	0.446956
Gut microbiota abundance (k_Bacteria.p_Firmicutes.c_Clostridia.o_Clostridiales.f_Lachnospiraceae.g_Blautia)	Inverse variance weighted	12	-0.205483	0.349917	0.557047
Gut microbiota abundance (k_Bacteria.p_Firmicutes.c_Clostridia.o_Clostridiales.f_Lachnospiraceae.g_Blautia)	Simple mode	12	-0.737235	0.80915	0.381763
Gut microbiota abundance (k_Bacteria.p_Firmicutes.c_Clostridia.o_Clostridiales.f_Lachnospiraceae.g_Blautia)	Weighted mode	12	-0.721591	0.778182	0.373681
Gut microbiota abundance (k_Bacteria.p_Firmicutes.c_Clostridia.o_Clostridiales.f_Lachnospiraceae.g_Butyrivibrio)	MR Egger	10	-0.444852	0.588027	0.471029
Gut microbiota abundance (k_Bacteria.p_Firmicutes.c_Clostridia.o_Clostridiales.f_Lachnospiraceae.g_Butyrivibrio)	Weighted median	10	-0.192251	0.207681	0.3546
Gut microbiota abundance (k_Bacteria.p_Firmicutes.c_Clostridia.o_Clostridiales.f_Lachnospiraceae.g_Butyrivibrio)	Inverse variance weighted	10	-0.22033	0.158538	0.164601
Gut microbiota abundance (k_Bacteria.p_Firmicutes.c_Clostridia.o_Clostridiales.f_Lachnospiraceae.g_Butyrivibrio)	Simple mode	10	-0.116719	0.332312	0.733495
Gut microbiota abundance (k_Bacteria.p_Firmicutes.c_Clostridia.o_Clostridiales.f_Lachnospiraceae.g_Butyrivibrio)	Weighted mode	10	-0.17667	0.315638	0.589326
Gut microbiota abundance (k_Bacteria.p_Firmicutes.c_Clostridia.o_Clostridiales.f_Lachnospiraceae.g_Coprococcus)	MR Egger	11	-0.371451	1.86404	0.846479
Gut microbiota abundance (k_Bacteria.p_Firmicutes.c_Clostridia.o_Clostridiales.f_Lachnospiraceae.g_Coprococcus)	Weighted median	11	-0.0744381	0.451552	0.869063
Gut microbiota abundance (k_Bacteria.p_Firmicutes.c_Clostridia.o_Clostridiales.f_Lachnospiraceae.g_Coprococcus)	Inverse variance weighted	11	-0.376635	0.337609	0.264595
Gut microbiota abundance (k_Bacteria.p_Firmicutes.c_Clostridia.o_Clostridiales.f_Lachnospiraceae.g_Coprococcus)	Simple mode	11	0.197093	0.699336	0.783821
Gut microbiota abundance (k_Bacteria.p_Firmicutes.c_Clostridia.o_Clostridiales.f_Lachnospiraceae.g_Coprococcus)	Weighted mode	11	0.257186	0.719234	0.728088
Gut microbiota abundance (k_Bacteria.p_Firmicutes.c_Clostridia.o_Clostridiales.f_Lachnospiraceae.g_Dorea)	MR Egger	6	-4.06633	4.03381	0.370454
Gut microbiota abundance (k_Bacteria.p_Firmicutes.c_Clostridia.o_Clostridiales.f_Lachnospiraceae.g_Dorea)	Weighted median	6	-0.03137	0.62268	0.95982
Gut microbiota abundance (k_Bacteria.p_Firmicutes.c_Clostridia.o_Clostridiales.f_Lachnospiraceae.g_Dorea)	Inverse variance weighted	6	-0.358884	0.510883	0.48238
Gut microbiota abundance (k_Bacteria.p_Firmicutes.c_Clostridia.o_Clostridiales.f_Lachnospiraceae.g_Dorea)	Simple mode	6	0.0198501	0.852443	0.982323
Gut microbiota abundance (k_Bacteria.p_Firmicutes.c_Clostridia.o_Clostridiales.f_Lachnospiraceae.g_Dorea)	Weighted mode	6	0.104434	0.770391	0.897458
Gut microbiota abundance (k_Bacteria.p_Firmicutes.c_Clostridia.o_Clostridiales.f_Lachnospiraceae.g_Lachnospiraceae_noname)	MR Egger	6	-0.792788	2.12327	0.727811
Gut microbiota abundance (k_Bacteria.p_Firmicutes.c_Clostridia.o_Clostridiales.f_Lachnospiraceae.g_Lachnospiraceae_noname)	Weighted median	6	-0.254712	0.622333	0.68233
Gut microbiota abundance (k_Bacteria.p_Firmicutes.c_Clostridia.o_Clostridiales.f_Lachnospiraceae.g_Lachnospiraceae_noname)	Inverse variance weighted	6	-0.526606	0.482938	0.275528
Gut microbiota abundance (k_Bacteria.p_Firmicutes.c_Clostridia.o_Clostridiales.f_Lachnospiraceae.g_Lachnospiraceae_noname)	Simple mode	6	-0.096949	0.848438	0.913472
Gut microbiota abundance (k_Bacteria.p_Firmicutes.c_Clostridia.o_Clostridiales.f_Lachnospiraceae.g_Lachnospiraceae_noname)	Weighted mode	6	-0.0597349	0.828205	0.945298
Gut microbiota abundance (k_Bacteria.p_Firmicutes.c_Clostridia.o_Clostridiales.f_Lachnospiraceae.g_Roseburia)	MR Egger	14	-0.330489	1.37584	0.814223
Gut microbiota abundance (k_Bacteria.p_Firmicutes.c_Clostridia.o_Clostridiales.f_Lachnospiraceae.g_Roseburia)	Weighted median	14	-0.566308	0.410693	0.167923
Gut microbiota abundance (k_Bacteria.p_Firmicutes.c_Clostridia.o_Clostridiales.f_Lachnospiraceae.g_Roseburia)	Inverse variance weighted	14	-0.682016	0.32779	0.0374663
Gut microbiota abundance (k_Bacteria.p_Firmicutes.c_Clostridia.o_Clostridiales.f_Lachnospiraceae.g_Roseburia)	Simple mode	14	-0.512031	0.677609	0.463335
Gut microbiota abundance (k_Bacteria.p_Firmicutes.c_Clostridia.o_Clostridiales.f_Lachnospiraceae.g_Roseburia)	Weighted mode	14	-0.498089	0.673904	0.472975
Gut microbiota abundance (k_Bacteria.p_Firmicutes.c_Clostridia.o_Clostridiales.f_Oscillospiraceae.g_Oscillibacter)	MR Egger	8	-0.0515172	2.82273	0.98603
Gut microbiota abundance (k_Bacteria.p_Firmicutes.c_Clostridia.o_Clostridiales.f_Oscillospiraceae.g_Oscillibacter)	Weighted median	8	0.629316	0.570741	0.270188
Gut microbiota abundance (k_Bacteria.p_Firmicutes.c_Clostridia.o_Clostridiales.f_Oscillospiraceae.g_Oscillibacter)	Inverse variance weighted	8	0.600034	0.447238	0.179712
Gut microbiota abundance (k_Bacteria.p_Firmicutes.c_Clostridia.o_Clostridiales.f_Oscillospiraceae.g_Oscillibacter)	Simple mode	8	1.19999	0.85934	0.205274
Gut microbiota abundance (k_Bacteria.p_Firmicutes.c_Clostridia.o_Clostridiales.f_Oscillospiraceae.g_Oscillibacter)	Weighted mode	8	1.18907	0.825859	0.193105
Gut microbiota abundance (k_Bacteria.p_Firmicutes.c_Clostridia.o_Clostridiales.f_Ruminococcaceae.g_Anaerotruncus)	MR Egger	5	3.32642	2.20578	0.228662
Gut microbiota abundance (k_Bacteria.p_Firmicutes.c_Clostridia.o_Clostridiales.f_Ruminococcaceae.g_Anaerotruncus)	Weighted median	5	0.525621	0.287984	0.0679746
Gut microbiota abundance (k_Bacteria.p_Firmicutes.c_Clostridia.o_Clostridiales.f_Ruminococcaceae.g_Anaerotruncus)	Inverse variance weighted	5	0.376088	0.223346	0.0922041
Gut microbiota abundance (k_Bacteria.p_Firmicutes.c_Clostridia.o_Clostridiales.f_Ruminococcaceae.g_Anaerotruncus)	Simple mode	5	0.648714	0.423076	0.199971
Gut microbiota abundance (k_Bacteria.p_Firmicutes.c_Clostridia.o_Clostridiales.f_Ruminococcaceae.g_Anaerotruncus)	Weighted mode	5	0.644684	0.426373	0.205067
Gut microbiota abundance (k_Bacteria.p_Firmicutes.c_Clostridia.o_Clostridiales.f_Ruminococcaceae.g_Faecalibacterium)	MR Egger	7	-2.59157	2.47509	0.343024
Gut microbiota abundance (k_Bacteria.p_Firmicutes.c_Clostridia.o_Clostridiales.f_Ruminococcaceae.g_Faecalibacterium)	Weighted median	7	0.308535	0.666004	0.643176
Gut microbiota abundance (k_Bacteria.p_Firmicutes.c_Clostridia.o_Clostridiales.f_Ruminococcaceae.g_Faecalibacterium)	Inverse variance weighted	7	-0.0246167	0.556735	0.964732
Gut microbiota abundance (k_Bacteria.p_Firmicutes.c_Clostridia.o_Clostridiales.f_Ruminococcaceae.g_Faecalibacterium)	Simple mode	7	0.905641	0.925301	0.365501
Gut microbiota abundance (k_Bacteria.p_Firmicutes.c_Clostridia.o_Clostridiales.f_Ruminococcaceae.g_Faecalibacterium)	Weighted mode	7	0.727544	0.83096	0.414948
Gut microbiota abundance (k_Bacteria.p_Firmicutes.c_Clostridia.o_Clostridiales.f_Ruminococcaceae.g_Ruminococcaceae_noname)	MR Egger	10	-0.609353	1.0318	0.571111
Gut microbiota abundance (k_Bacteria.p_Firmicutes.c_Clostridia.o_Clostridiales.f_Ruminococcaceae.g_Ruminococcaceae_noname)	Weighted median	10	0.0610661	0.243755	0.802184
Gut microbiota abundance (k_Bacteria.p_Firmicutes.c_Clostridia.o_Clostridiales.f_Ruminococcaceae.g_Ruminococcaceae_noname)	Inverse variance weighted	10	-0.227384	0.191804	0.235819
Gut microbiota abundance (k_Bacteria.p_Firmicutes.c_Clostridia.o_Clostridiales.f_Ruminococcaceae.g_Ruminococcaceae_noname)	Simple mode	10	0.148143	0.40955	0.725907
Gut microbiota abundance (k_Bacteria.p_Firmicutes.c_Clostridia.o_Clostridiales.f_Ruminococcaceae.g_Ruminococcaceae_noname)	Weighted mode	10	0.177658	0.424011	0.685043
Gut microbiota abundance (k_Bacteria.p_Firmicutes.c_Clostridia.o_Clostridiales.f_Ruminococcaceae.g_Ruminococcus)	MR Egger	10	-2.04982	1.87707	0.306612
Gut microbiota abundance (k_Bacteria.p_Firmicutes.c_Clostridia.o_Clostridiales.f_Ruminococcaceae.g_Ruminococcus)	Weighted median	10	-0.0325078	0.443167	0.941525
Gut microbiota abundance (k_Bacteria.p_Firmicutes.c_Clostridia.o_Clostridiales.f_Ruminococcaceae.g_Ruminococcus)	Inverse variance weighted	10	0.167689	0.324587	0.605419
Gut microbiota abundance (k_Bacteria.p_Firmicutes.c_Clostridia.o_Clostridiales.f_Ruminococcaceae.g_Ruminococcus)	Simple mode	10	-0.0795743	0.669878	0.908051
Gut microbiota abundance (k_Bacteria.p_Firmicutes.c_Clostridia.o_Clostridiales.f_Ruminococcaceae.g_Ruminococcus)	Weighted mode	10	-0.0890315	0.613803	0.887869
Gut microbiota abundance (k_Bacteria.p_Firmicutes.c_Clostridia.o_Clostridiales.f_Ruminococcaceae.g_Subdoligranulum)	MR Egger	14	-0.995897	1.55588	0.534147
Gut microbiota abundance (k_Bacteria.p_Firmicutes.c_Clostridia.o_Clostridiales.f_Ruminococcaceae.g_Subdoligranulum)	Weighted median	14	-0.722777	0.425105	0.089087
Gut microbiota abundance (k_Bacteria.p_Firmicutes.c_Clostridia.o_Clostridiales.f_Ruminococcaceae.g_Subdoligranulum)	Inverse variance weighted	14	-0.281094	0.362169	0.437666
Gut microbiota abundance (k_Bacteria.p_Firmicutes.c_Clostridia.o_Clostridiales.f_Ruminococcaceae.g_Subdoligranulum)	Simple mode	14	-0.624264	0.584529	0.304962
Gut microbiota abundance (k_Bacteria.p_Firmicutes.c_Clostridia.o_Clostridiales.f_Ruminococcaceae.g_Subdoligranulum)	Weighted mode	14	-0.675123	0.55055	0.241846
Gut microbiota abundance (k_Bacteria.p_Firmicutes.c_Erysipelotrichia.o_Erysipelotrichales.f_Erysipelotrichaceae.g_Erysipelotrichaceae_noname)	MR Egger	13	-0.961855	1.0052	0.359186
Gut microbiota abundance (k_Bacteria.p_Firmicutes.c_Erysipelotrichia.o_Erysipelotrichales.f_Erysipelotrichaceae.g_Erysipelotrichaceae_noname)	Weighted median	13	-0.310345	0.27147	0.252955
Gut microbiota abundance (k_Bacteria.p_Firmicutes.c_Erysipelotrichia.o_Erysipelotrichales.f_Erysipelotrichaceae.g_Erysipelotrichaceae_noname)	Inverse variance weighted	13	-0.135396	0.200496	0.499481
Gut microbiota abundance (k_Bacteria.p_Firmicutes.c_Erysipelotrichia.o_Erysipelotrichales.f_Erysipelotrichaceae.g_Erysipelotrichaceae_noname)	Simple mode	13	-0.645785	0.526096	0.243169
Gut microbiota abundance (k_Bacteria.p_Firmicutes.c_Erysipelotrichia.o_Erysipelotrichales.f_Erysipelotrichaceae.g_Erysipelotrichaceae_noname)	Weighted mode	13	-0.637062	0.528053	0.250896
Gut microbiota abundance (k_Bacteria.p_Firmicutes.c_Erysipelotrichia.o_Erysipelotrichales.f_Erysipelotrichaceae.g_Holdemania)	Inverse variance weighted	2	0.358107	0.893704	0.688641
Gut microbiota abundance (k_Bacteria.p_Firmicutes.c_Negativicutes.o_Selenomonadales.f_Acidaminococcaceae.g_Phascolarctobacterium)	MR Egger	8	-1.83939	0.75787	0.0513675
Gut microbiota abundance (k_Bacteria.p_Firmicutes.c_Negativicutes.o_Selenomonadales.f_Acidaminococcaceae.g_Phascolarctobacterium)	Weighted median	8	0.204258	0.306428	0.505043
Gut microbiota abundance (k_Bacteria.p_Firmicutes.c_Negativicutes.o_Selenomonadales.f_Acidaminococcaceae.g_Phascolarctobacterium)	Inverse variance weighted	8	-0.0356595	0.234308	0.879036
Gut microbiota abundance (k_Bacteria.p_Firmicutes.c_Negativicutes.o_Selenomonadales.f_Acidaminococcaceae.g_Phascolarctobacterium)	Simple mode	8	0.350603	0.51608	0.518736
Gut microbiota abundance (k_Bacteria.p_Firmicutes.c_Negativicutes.o_Selenomonadales.f_Acidaminococcaceae.g_Phascolarctobacterium)	Weighted mode	8	0.350603	0.490327	0.497733
Gut microbiota abundance (k_Bacteria.p_Firmicutes.c_Negativicutes.o_Selenomonadales.f_Veillonellaceae.g_Dialister)	MR Egger	6	-1.96459	2.002	0.381998
Gut microbiota abundance (k_Bacteria.p_Firmicutes.c_Negativicutes.o_Selenomonadales.f_Veillonellaceae.g_Dialister)	Weighted median	6	-0.688049	0.39421	0.0809178
Gut microbiota abundance (k_Bacteria.p_Firmicutes.c_Negativicutes.o_Selenomonadales.f_Veillonellaceae.g_Dialister)	Inverse variance weighted	6	-0.411683	0.313941	0.189743
Gut microbiota abundance (k_Bacteria.p_Firmicutes.c_Negativicutes.o_Selenomonadales.f_Veillonellaceae.g_Dialister)	Simple mode	6	-0.815391	0.665638	0.27514
Gut microbiota abundance (k_Bacteria.p_Firmicutes.c_Negativicutes.o_Selenomonadales.f_Veillonellaceae.g_Dialister)	Weighted mode	6	-0.823242	0.599789	0.228259
Gut microbiota abundance (k_Bacteria.p_Firmicutes.c_Negativicutes.o_Selenomonadales.f_Veillonellaceae.g_Veillonella)	MR Egger	8	-0.408889	1.0878	0.719933
Gut microbiota abundance (k_Bacteria.p_Firmicutes.c_Negativicutes.o_Selenomonadales.f_Veillonellaceae.g_Veillonella)	Weighted median	8	0.0926285	0.29706	0.75518
Gut microbiota abundance (k_Bacteria.p_Firmicutes.c_Negativicutes.o_Selenomonadales.f_Veillonellaceae.g_Veillonella)	Inverse variance weighted	8	0.0211359	0.255797	0.934148
Gut microbiota abundance (k_Bacteria.p_Firmicutes.c_Negativicutes.o_Selenomonadales.f_Veillonellaceae.g_Veillonella)	Simple mode	8	0.0644809	0.499141	0.900846
Gut microbiota abundance (k_Bacteria.p_Firmicutes.c_Negativicutes.o_Selenomonadales.f_Veillonellaceae.g_Veillonella)	Weighted mode	8	0.150478	0.484954	0.765372
Gut microbiota abundance (k_Bacteria.p_Proteobacteria.c_Betaproteobacteria.o_Burkholderiales.f_Burkholderiales_noname.g_Burkholderiales_noname)	MR Egger	12	2.42248	1.16072	0.0634428
Gut microbiota abundance (k_Bacteria.p_Proteobacteria.c_Betaproteobacteria.o_Burkholderiales.f_Burkholderiales_noname.g_Burkholderiales_noname)	Weighted median	12	0.0368968	0.283013	0.896273
Gut microbiota abundance (k_Bacteria.p_Proteobacteria.c_Betaproteobacteria.o_Burkholderiales.f_Burkholderiales_noname.g_Burkholderiales_noname)	Inverse variance weighted	12	0.21913	0.212544	0.302548
Gut microbiota abundance (k_Bacteria.p_Proteobacteria.c_Betaproteobacteria.o_Burkholderiales.f_Burkholderiales_noname.g_Burkholderiales_noname)	Simple mode	12	-0.32707	0.535476	0.553742
Gut microbiota abundance (k_Bacteria.p_Proteobacteria.c_Betaproteobacteria.o_Burkholderiales.f_Burkholderiales_noname.g_Burkholderiales_noname)	Weighted mode	12	-0.309982	0.5036	0.550726
Gut microbiota abundance (k_Bacteria.p_Proteobacteria.c_Betaproteobacteria.o_Burkholderiales.f_Oxalobacteraceae.g_Oxalobacter)	MR Egger	11	0.795987	1.73613	0.657474
Gut microbiota abundance (k_Bacteria.p_Proteobacteria.c_Betaproteobacteria.o_Burkholderiales.f_Oxalobacteraceae.g_Oxalobacter)	Weighted median	11	0.497574	0.313601	0.112593
Gut microbiota abundance (k_Bacteria.p_Proteobacteria.c_Betaproteobacteria.o_Burkholderiales.f_Oxalobacteraceae.g_Oxalobacter)	Inverse variance weighted	11	0.293053	0.238654	0.21947
Gut microbiota abundance (k_Bacteria.p_Proteobacteria.c_Betaproteobacteria.o_Burkholderiales.f_Oxalobacteraceae.g_Oxalobacter)	Simple mode	11	0.697446	0.552144	0.235188
Gut microbiota abundance (k_Bacteria.p_Proteobacteria.c_Betaproteobacteria.o_Burkholderiales.f_Oxalobacteraceae.g_Oxalobacter)	Weighted mode	11	0.737693	0.58226	0.233885
Gut microbiota abundance (k_Bacteria.p_Proteobacteria.c_Betaproteobacteria.o_Burkholderiales.f_Sutterellaceae.g_Parasutterella)	MR Egger	13	-0.113212	1.04866	0.915972
Gut microbiota abundance (k_Bacteria.p_Proteobacteria.c_Betaproteobacteria.o_Burkholderiales.f_Sutterellaceae.g_Parasutterella)	Weighted median	13	0.0724627	0.319299	0.820468
Gut microbiota abundance (k_Bacteria.p_Proteobacteria.c_Betaproteobacteria.o_Burkholderiales.f_Sutterellaceae.g_Parasutterella)	Inverse variance weighted	13	-0.00374361	0.239063	0.987506
Gut microbiota abundance (k_Bacteria.p_Proteobacteria.c_Betaproteobacteria.o_Burkholderiales.f_Sutterellaceae.g_Parasutterella)	Simple mode	13	0.20364	0.505884	0.694364
Gut microbiota abundance (k_Bacteria.p_Proteobacteria.c_Betaproteobacteria.o_Burkholderiales.f_Sutterellaceae.g_Parasutterella)	Weighted mode	13	0.18756	0.517045	0.723098
Gut microbiota abundance (k_Bacteria.p_Proteobacteria.c_Betaproteobacteria.o_Burkholderiales.f_Sutterellaceae.g_Sutterellaceae_unclassified)	MR Egger	6	0.0973007	1.19588	0.939062
Gut microbiota abundance (k_Bacteria.p_Proteobacteria.c_Betaproteobacteria.o_Burkholderiales.f_Sutterellaceae.g_Sutterellaceae_unclassified)	Weighted median	6	0.463914	0.383925	0.226915
Gut microbiota abundance (k_Bacteria.p_Proteobacteria.c_Betaproteobacteria.o_Burkholderiales.f_Sutterellaceae.g_Sutterellaceae_unclassified)	Inverse variance weighted	6	0.210956	0.306658	0.491503
Gut microbiota abundance (k_Bacteria.p_Proteobacteria.c_Betaproteobacteria.o_Burkholderiales.f_Sutterellaceae.g_Sutterellaceae_unclassified)	Simple mode	6	0.508371	0.595419	0.432205
Gut microbiota abundance (k_Bacteria.p_Proteobacteria.c_Betaproteobacteria.o_Burkholderiales.f_Sutterellaceae.g_Sutterellaceae_unclassified)	Weighted mode	6	0.508371	0.567627	0.411501
Gut microbiota abundance (k_Bacteria.p_Proteobacteria.c_Betaproteobacteria.o_Burkholderiales.f_Sutterellaceae.g_Sutterella)	MR Egger	5	2.76572	3.26313	0.458943
Gut microbiota abundance (k_Bacteria.p_Proteobacteria.c_Betaproteobacteria.o_Burkholderiales.f_Sutterellaceae.g_Sutterella)	Weighted median	5	-0.269132	0.611106	0.659647
Gut microbiota abundance (k_Bacteria.p_Proteobacteria.c_Betaproteobacteria.o_Burkholderiales.f_Sutterellaceae.g_Sutterella)	Inverse variance weighted	5	-0.0844152	0.465173	0.855998
Gut microbiota abundance (k_Bacteria.p_Proteobacteria.c_Betaproteobacteria.o_Burkholderiales.f_Sutterellaceae.g_Sutterella)	Simple mode	5	-0.133919	0.898145	0.888685
Gut microbiota abundance (k_Bacteria.p_Proteobacteria.c_Betaproteobacteria.o_Burkholderiales.f_Sutterellaceae.g_Sutterella)	Weighted mode	5	-0.253229	0.868545	0.785122
Gut microbiota abundance (k_Bacteria.p_Proteobacteria.c_Deltaproteobacteria.o_Desulfovibrionales.f_Desulfovibrionaceae.g_Bilophila)	MR Egger	8	2.53781	2.22012	0.29655
Gut microbiota abundance (k_Bacteria.p_Proteobacteria.c_Deltaproteobacteria.o_Desulfovibrionales.f_Desulfovibrionaceae.g_Bilophila)	Weighted median	8	-0.301561	0.49713	0.544113
Gut microbiota abundance (k_Bacteria.p_Proteobacteria.c_Deltaproteobacteria.o_Desulfovibrionales.f_Desulfovibrionaceae.g_Bilophila)	Inverse variance weighted	8	-0.474917	0.394369	0.228494
Gut microbiota abundance (k_Bacteria.p_Proteobacteria.c_Deltaproteobacteria.o_Desulfovibrionales.f_Desulfovibrionaceae.g_Bilophila)	Simple mode	8	0.112838	0.780142	0.889073
Gut microbiota abundance (k_Bacteria.p_Proteobacteria.c_Deltaproteobacteria.o_Desulfovibrionales.f_Desulfovibrionaceae.g_Bilophila)	Weighted mode	8	0.0737422	0.75073	0.924505
Gut microbiota abundance (k_Bacteria.p_Proteobacteria.c_Deltaproteobacteria.o_Desulfovibrionales.f_Desulfovibrionaceae.g_Desulfovibrio)	Inverse variance weighted	2	0.160164	0.60257	0.790393
Gut microbiota abundance (k_Bacteria.p_Proteobacteria.c_Gammaproteobacteria.o_Enterobacteriales.f_Enterobacteriaceae.g_Escherichia)	MR Egger	10	0.393804	0.972845	0.696235
Gut microbiota abundance (k_Bacteria.p_Proteobacteria.c_Gammaproteobacteria.o_Enterobacteriales.f_Enterobacteriaceae.g_Escherichia)	Weighted median	10	0.244155	0.4323	0.572223
Gut microbiota abundance (k_Bacteria.p_Proteobacteria.c_Gammaproteobacteria.o_Enterobacteriales.f_Enterobacteriaceae.g_Escherichia)	Inverse variance weighted	10	0.286319	0.323132	0.375577
Gut microbiota abundance (k_Bacteria.p_Proteobacteria.c_Gammaproteobacteria.o_Enterobacteriales.f_Enterobacteriaceae.g_Escherichia)	Simple mode	10	0.660135	0.695642	0.367426
Gut microbiota abundance (k_Bacteria.p_Proteobacteria.c_Gammaproteobacteria.o_Enterobacteriales.f_Enterobacteriaceae.g_Escherichia)	Weighted mode	10	0.694885	0.71855	0.358778
Gut microbiota abundance (k_Bacteria.p_Proteobacteria.c_Gammaproteobacteria.o_Pasteurellales.f_Pasteurellaceae.g_Haemophilus)	MR Egger	5	-0.810937	2.64919	0.779536
Gut microbiota abundance (k_Bacteria.p_Proteobacteria.c_Gammaproteobacteria.o_Pasteurellales.f_Pasteurellaceae.g_Haemophilus)	Weighted median	5	0.520233	0.394038	0.186748
Gut microbiota abundance (k_Bacteria.p_Proteobacteria.c_Gammaproteobacteria.o_Pasteurellales.f_Pasteurellaceae.g_Haemophilus)	Inverse variance weighted	5	0.321867	0.295657	0.276308
Gut microbiota abundance (k_Bacteria.p_Proteobacteria.c_Gammaproteobacteria.o_Pasteurellales.f_Pasteurellaceae.g_Haemophilus)	Simple mode	5	0.644871	0.549107	0.305379
Gut microbiota abundance (k_Bacteria.p_Proteobacteria.c_Gammaproteobacteria.o_Pasteurellales.f_Pasteurellaceae.g_Haemophilus)	Weighted mode	5	0.706367	0.564147	0.278751
Gut microbiota abundance (k_Bacteria.p_Verrucomicrobia.c_Verrucomicrobiae.o_Verrucomicrobiales.f_Verrucomicrobiaceae.g_Akkermansia)	MR Egger	15	2.10764	1.29205	0.126818
Gut microbiota abundance (k_Bacteria.p_Verrucomicrobia.c_Verrucomicrobiae.o_Verrucomicrobiales.f_Verrucomicrobiaceae.g_Akkermansia)	Weighted median	15	-0.197302	0.360655	0.584334
Gut microbiota abundance (k_Bacteria.p_Verrucomicrobia.c_Verrucomicrobiae.o_Verrucomicrobiales.f_Verrucomicrobiaceae.g_Akkermansia)	Inverse variance weighted	15	0.0544842	0.27954	0.845466
Gut microbiota abundance (k_Bacteria.p_Verrucomicrobia.c_Verrucomicrobiae.o_Verrucomicrobiales.f_Verrucomicrobiaceae.g_Akkermansia)	Simple mode	15	-0.559401	0.616193	0.379328
Gut microbiota abundance (k_Bacteria.p_Verrucomicrobia.c_Verrucomicrobiae.o_Verrucomicrobiales.f_Verrucomicrobiaceae.g_Akkermansia)	Weighted mode	15	-0.343478	0.574424	0.559421
Gut microbiota abundance (k_Bacteria.p_Actinobacteria.c_Actinobacteria.o_Actinomycetales)	MR Egger	3	-0.605922	2.64622	0.856699
Gut microbiota abundance (k_Bacteria.p_Actinobacteria.c_Actinobacteria.o_Actinomycetales)	Weighted median	3	-0.0416095	0.437304	0.924196
Gut microbiota abundance (k_Bacteria.p_Actinobacteria.c_Actinobacteria.o_Actinomycetales)	Inverse variance weighted	3	-0.027131	0.368312	0.941278
Gut microbiota abundance (k_Bacteria.p_Actinobacteria.c_Actinobacteria.o_Actinomycetales)	Simple mode	3	-0.118972	0.493038	0.831803
Gut microbiota abundance (k_Bacteria.p_Actinobacteria.c_Actinobacteria.o_Actinomycetales)	Weighted mode	3	-0.0894076	0.483955	0.870467
Gut microbiota abundance (k_Bacteria.p_Actinobacteria.c_Actinobacteria.o_Bifidobacteriales)	MR Egger	13	0.0385088	1.07537	0.972076
Gut microbiota abundance (k_Bacteria.p_Actinobacteria.c_Actinobacteria.o_Bifidobacteriales)	Weighted median	13	0.167177	0.386065	0.664995
Gut microbiota abundance (k_Bacteria.p_Actinobacteria.c_Actinobacteria.o_Bifidobacteriales)	Inverse variance weighted	13	0.0784796	0.293189	0.788949
Gut microbiota abundance (k_Bacteria.p_Actinobacteria.c_Actinobacteria.o_Bifidobacteriales)	Simple mode	13	0.25884	0.589992	0.668661
Gut microbiota abundance (k_Bacteria.p_Actinobacteria.c_Actinobacteria.o_Bifidobacteriales)	Weighted mode	13	0.185381	0.500744	0.717676
Gut microbiota abundance (k_Bacteria.p_Actinobacteria.c_Actinobacteria.o_Coriobacteriales)	MR Egger	10	-1.01001	1.93815	0.616394
Gut microbiota abundance (k_Bacteria.p_Actinobacteria.c_Actinobacteria.o_Coriobacteriales)	Weighted median	10	-0.515926	0.46116	0.263244
Gut microbiota abundance (k_Bacteria.p_Actinobacteria.c_Actinobacteria.o_Coriobacteriales)	Inverse variance weighted	10	-0.55905	0.356723	0.117072
Gut microbiota abundance (k_Bacteria.p_Actinobacteria.c_Actinobacteria.o_Coriobacteriales)	Simple mode	10	-0.684853	0.7923	0.409822
Gut microbiota abundance (k_Bacteria.p_Actinobacteria.c_Actinobacteria.o_Coriobacteriales)	Weighted mode	10	-0.247615	0.695142	0.729892
Gut microbiota abundance (k_Bacteria.p_Bacteroidetes.c_Bacteroidia.o_Bacteroidales)	MR Egger	13	-1.52902	1.29697	0.263303
Gut microbiota abundance (k_Bacteria.p_Bacteroidetes.c_Bacteroidia.o_Bacteroidales)	Weighted median	13	0.481297	0.430549	0.263623
Gut microbiota abundance (k_Bacteria.p_Bacteroidetes.c_Bacteroidia.o_Bacteroidales)	Inverse variance weighted	13	0.557809	0.353159	0.114225
Gut microbiota abundance (k_Bacteria.p_Bacteroidetes.c_Bacteroidia.o_Bacteroidales)	Simple mode	13	0.467203	0.689179	0.510688
Gut microbiota abundance (k_Bacteria.p_Bacteroidetes.c_Bacteroidia.o_Bacteroidales)	Weighted mode	13	0.451826	0.630224	0.487138
Gut microbiota abundance (k_Bacteria.p_Firmicutes.c_Bacilli.o_Lactobacillales)	MR Egger	12	-1.24964	1.04734	0.260345
Gut microbiota abundance (k_Bacteria.p_Firmicutes.c_Bacilli.o_Lactobacillales)	Weighted median	12	-0.157522	0.304274	0.604669
Gut microbiota abundance (k_Bacteria.p_Firmicutes.c_Bacilli.o_Lactobacillales)	Inverse variance weighted	12	-0.0497163	0.228856	0.828022
Gut microbiota abundance (k_Bacteria.p_Firmicutes.c_Bacilli.o_Lactobacillales)	Simple mode	12	-0.314387	0.487822	0.53248
Gut microbiota abundance (k_Bacteria.p_Firmicutes.c_Bacilli.o_Lactobacillales)	Weighted mode	12	-0.2428	0.480666	0.623432
Gut microbiota abundance (k_Bacteria.p_Firmicutes.c_Clostridia.o_Clostridiales)	MR Egger	7	0.62301	1.51833	0.698558
Gut microbiota abundance (k_Bacteria.p_Firmicutes.c_Clostridia.o_Clostridiales)	Weighted median	7	0.060831	0.597375	0.918891
Gut microbiota abundance (k_Bacteria.p_Firmicutes.c_Clostridia.o_Clostridiales)	Inverse variance weighted	7	0.142438	0.456114	0.754823
Gut microbiota abundance (k_Bacteria.p_Firmicutes.c_Clostridia.o_Clostridiales)	Simple mode	7	0.0723507	0.823085	0.932815
Gut microbiota abundance (k_Bacteria.p_Firmicutes.c_Clostridia.o_Clostridiales)	Weighted mode	7	0.0416331	0.805301	0.960447
Gut microbiota abundance (k_Bacteria.p_Firmicutes.c_Erysipelotrichia.o_Erysipelotrichales)	MR Egger	8	-1.52285	1.37114	0.309237
Gut microbiota abundance (k_Bacteria.p_Firmicutes.c_Erysipelotrichia.o_Erysipelotrichales)	Weighted median	8	-0.597607	0.45666	0.190654
Gut microbiota abundance (k_Bacteria.p_Firmicutes.c_Erysipelotrichia.o_Erysipelotrichales)	Inverse variance weighted	8	-0.566708	0.33507	0.0907772
Gut microbiota abundance (k_Bacteria.p_Firmicutes.c_Erysipelotrichia.o_Erysipelotrichales)	Simple mode	8	-0.781106	0.687384	0.293213
Gut microbiota abundance (k_Bacteria.p_Firmicutes.c_Erysipelotrichia.o_Erysipelotrichales)	Weighted mode	8	-0.781106	0.687959	0.293585
Gut microbiota abundance (k_Bacteria.p_Firmicutes.c_Negativicutes.o_Selenomonadales)	MR Egger	7	-0.555856	2.17739	0.808671
Gut microbiota abundance (k_Bacteria.p_Firmicutes.c_Negativicutes.o_Selenomonadales)	Weighted median	7	-0.213898	0.572899	0.70888
Gut microbiota abundance (k_Bacteria.p_Firmicutes.c_Negativicutes.o_Selenomonadales)	Inverse variance weighted	7	0.0327864	0.468261	0.94418
Gut microbiota abundance (k_Bacteria.p_Firmicutes.c_Negativicutes.o_Selenomonadales)	Simple mode	7	-0.132226	0.916613	0.890022
Gut microbiota abundance (k_Bacteria.p_Firmicutes.c_Negativicutes.o_Selenomonadales)	Weighted mode	7	-0.837107	0.891817	0.38414
Gut microbiota abundance (k_Bacteria.p_Proteobacteria.c_Betaproteobacteria.o_Burkholderiales)	MR Egger	14	-2.45632	1.30496	0.0842625
Gut microbiota abundance (k_Bacteria.p_Proteobacteria.c_Betaproteobacteria.o_Burkholderiales)	Weighted median	14	-0.183808	0.420096	0.661721
Gut microbiota abundance (k_Bacteria.p_Proteobacteria.c_Betaproteobacteria.o_Burkholderiales)	Inverse variance weighted	14	-0.10762	0.31459	0.732279
Gut microbiota abundance (k_Bacteria.p_Proteobacteria.c_Betaproteobacteria.o_Burkholderiales)	Simple mode	14	-0.515644	0.70273	0.476113
Gut microbiota abundance (k_Bacteria.p_Proteobacteria.c_Betaproteobacteria.o_Burkholderiales)	Weighted mode	14	-0.29554	0.660047	0.6617
Gut microbiota abundance (k_Bacteria.p_Proteobacteria.c_Deltaproteobacteria.o_Desulfovibrionales)	MR Egger	6	0.8348	2.60449	0.764617
Gut microbiota abundance (k_Bacteria.p_Proteobacteria.c_Deltaproteobacteria.o_Desulfovibrionales)	Weighted median	6	-0.713602	0.615681	0.246438
Gut microbiota abundance (k_Bacteria.p_Proteobacteria.c_Deltaproteobacteria.o_Desulfovibrionales)	Inverse variance weighted	6	-0.806673	0.472531	0.0877976
Gut microbiota abundance (k_Bacteria.p_Proteobacteria.c_Deltaproteobacteria.o_Desulfovibrionales)	Simple mode	6	-0.690362	0.885236	0.470758
Gut microbiota abundance (k_Bacteria.p_Proteobacteria.c_Deltaproteobacteria.o_Desulfovibrionales)	Weighted mode	6	-0.752938	0.886881	0.434649
Gut microbiota abundance (k_Bacteria.p_Proteobacteria.c_Gammaproteobacteria.o_Enterobacteriales)	MR Egger	5	1.66793	1.26721	0.279631
Gut microbiota abundance (k_Bacteria.p_Proteobacteria.c_Gammaproteobacteria.o_Enterobacteriales)	Weighted median	5	0.0920538	0.662838	0.889546
Gut microbiota abundance (k_Bacteria.p_Proteobacteria.c_Gammaproteobacteria.o_Enterobacteriales)	Inverse variance weighted	5	0.502981	0.491068	0.305712
Gut microbiota abundance (k_Bacteria.p_Proteobacteria.c_Gammaproteobacteria.o_Enterobacteriales)	Simple mode	5	-0.00495132	0.870513	0.995734
Gut microbiota abundance (k_Bacteria.p_Proteobacteria.c_Gammaproteobacteria.o_Enterobacteriales)	Weighted mode	5	0.0947457	0.787133	0.909995
Gut microbiota abundance (k_Bacteria.p_Proteobacteria.c_Gammaproteobacteria.o_Pasteurellales)	MR Egger	3	-0.53161	2.76246	0.878968
Gut microbiota abundance (k_Bacteria.p_Proteobacteria.c_Gammaproteobacteria.o_Pasteurellales)	Weighted median	3	0.579297	0.491862	0.238891
Gut microbiota abundance (k_Bacteria.p_Proteobacteria.c_Gammaproteobacteria.o_Pasteurellales)	Inverse variance weighted	3	0.650959	0.402176	0.105535
Gut microbiota abundance (k_Bacteria.p_Proteobacteria.c_Gammaproteobacteria.o_Pasteurellales)	Simple mode	3	0.491347	0.56027	0.472986
Gut microbiota abundance (k_Bacteria.p_Proteobacteria.c_Gammaproteobacteria.o_Pasteurellales)	Weighted mode	3	0.492238	0.584269	0.488206
Gut microbiota abundance (k_Bacteria.p_Verrucomicrobia.c_Verrucomicrobiae.o_Verrucomicrobiales)	MR Egger	15	2.10335	1.28945	0.126826
Gut microbiota abundance (k_Bacteria.p_Verrucomicrobia.c_Verrucomicrobiae.o_Verrucomicrobiales)	Weighted median	15	-0.194421	0.358218	0.587305
Gut microbiota abundance (k_Bacteria.p_Verrucomicrobia.c_Verrucomicrobiae.o_Verrucomicrobiales)	Inverse variance weighted	15	0.0546737	0.279556	0.844944
Gut microbiota abundance (k_Bacteria.p_Verrucomicrobia.c_Verrucomicrobiae.o_Verrucomicrobiales)	Simple mode	15	-0.560663	0.593852	0.361122
Gut microbiota abundance (k_Bacteria.p_Verrucomicrobia.c_Verrucomicrobiae.o_Verrucomicrobiales)	Weighted mode	15	-0.344757	0.538833	0.53262
Gut microbiota abundance (k_Bacteria.p_Actinobacteria)	MR Egger	11	0.347972	1.71283	0.843532
Gut microbiota abundance (k_Bacteria.p_Actinobacteria)	Weighted median	11	0.233329	0.44373	0.599003
Gut microbiota abundance (k_Bacteria.p_Actinobacteria)	Inverse variance weighted	11	0.168393	0.344297	0.624776
Gut microbiota abundance (k_Bacteria.p_Actinobacteria)	Simple mode	11	0.5942	0.68812	0.40809
Gut microbiota abundance (k_Bacteria.p_Actinobacteria)	Weighted mode	11	0.321223	0.575126	0.588772
Gut microbiota abundance (k_Bacteria.p_Bacteroidetes)	MR Egger	13	-1.52737	1.29823	0.264226
Gut microbiota abundance (k_Bacteria.p_Bacteroidetes)	Weighted median	13	0.481807	0.447963	0.282128
Gut microbiota abundance (k_Bacteria.p_Bacteroidetes)	Inverse variance weighted	13	0.55821	0.353225	0.114033
Gut microbiota abundance (k_Bacteria.p_Bacteroidetes)	Simple mode	13	0.466487	0.68988	0.511745
Gut microbiota abundance (k_Bacteria.p_Bacteroidetes)	Weighted mode	13	0.451112	0.639401	0.493954
Gut microbiota abundance (k_Bacteria.p_Firmicutes)	MR Egger	7	2.11402	2.05534	0.350852
Gut microbiota abundance (k_Bacteria.p_Firmicutes)	Weighted median	7	-0.0738499	0.614735	0.904378
Gut microbiota abundance (k_Bacteria.p_Firmicutes)	Inverse variance weighted	7	-0.289597	0.574591	0.614257
Gut microbiota abundance (k_Bacteria.p_Firmicutes)	Simple mode	7	0.0870167	0.983261	0.932361
Gut microbiota abundance (k_Bacteria.p_Firmicutes)	Weighted mode	7	0.104333	0.874359	0.908913
Gut microbiota abundance (k_Bacteria.p_Proteobacteria)	MR Egger	10	1.35609	1.18028	0.283764
Gut microbiota abundance (k_Bacteria.p_Proteobacteria)	Weighted median	10	0.603948	0.421056	0.151467
Gut microbiota abundance (k_Bacteria.p_Proteobacteria)	Inverse variance weighted	10	0.42702	0.327984	0.192931
Gut microbiota abundance (k_Bacteria.p_Proteobacteria)	Simple mode	10	0.690114	0.702107	0.351331
Gut microbiota abundance (k_Bacteria.p_Proteobacteria)	Weighted mode	10	0.758709	0.647862	0.271631
Gut microbiota abundance (k_Bacteria.p_Verrucomicrobia)	MR Egger	15	2.10285	1.28924	0.126851
Gut microbiota abundance (k_Bacteria.p_Verrucomicrobia)	Weighted median	15	-0.194052	0.38098	0.610507
Gut microbiota abundance (k_Bacteria.p_Verrucomicrobia)	Inverse variance weighted	15	0.0546783	0.279544	0.844925
Gut microbiota abundance (k_Bacteria.p_Verrucomicrobia)	Simple mode	15	-0.560551	0.616111	0.378314
Gut microbiota abundance (k_Bacteria.p_Verrucomicrobia)	Weighted mode	15	-0.344655	0.559741	0.547946
Gut microbiota abundance (k_Bacteria.p_Actinobacteria.c_Actinobacteria.o_Actinomycetales.f_Micrococcaceae.g_Rothia.s_Rothia_mucilaginosa)	MR Egger	4	-0.11899	1.97828	0.957507
Gut microbiota abundance (k_Bacteria.p_Actinobacteria.c_Actinobacteria.o_Actinomycetales.f_Micrococcaceae.g_Rothia.s_Rothia_mucilaginosa)	Weighted median	4	-0.0180192	0.367566	0.960901
Gut microbiota abundance (k_Bacteria.p_Actinobacteria.c_Actinobacteria.o_Actinomycetales.f_Micrococcaceae.g_Rothia.s_Rothia_mucilaginosa)	Inverse variance weighted	4	-0.194787	0.336539	0.562728
Gut microbiota abundance (k_Bacteria.p_Actinobacteria.c_Actinobacteria.o_Actinomycetales.f_Micrococcaceae.g_Rothia.s_Rothia_mucilaginosa)	Simple mode	4	-0.759835	0.581351	0.282365
Gut microbiota abundance (k_Bacteria.p_Actinobacteria.c_Actinobacteria.o_Actinomycetales.f_Micrococcaceae.g_Rothia.s_Rothia_mucilaginosa)	Weighted mode	4	0.277045	0.527116	0.635549
Gut microbiota abundance (k_Bacteria.p_Actinobacteria.c_Actinobacteria.o_Bifidobacteriales.f_Bifidobacteriaceae.g_Bifidobacterium.s_Bifidobacterium_adolescentis)	MR Egger	10	0.652092	1.25974	0.618716
Gut microbiota abundance (k_Bacteria.p_Actinobacteria.c_Actinobacteria.o_Bifidobacteriales.f_Bifidobacteriaceae.g_Bifidobacterium.s_Bifidobacterium_adolescentis)	Weighted median	10	0.0384639	0.391498	0.921735
Gut microbiota abundance (k_Bacteria.p_Actinobacteria.c_Actinobacteria.o_Bifidobacteriales.f_Bifidobacteriaceae.g_Bifidobacterium.s_Bifidobacterium_adolescentis)	Inverse variance weighted	10	-0.104967	0.32029	0.74312
Gut microbiota abundance (k_Bacteria.p_Actinobacteria.c_Actinobacteria.o_Bifidobacteriales.f_Bifidobacteriaceae.g_Bifidobacterium.s_Bifidobacterium_adolescentis)	Simple mode	10	0.0164955	0.59026	0.978315
Gut microbiota abundance (k_Bacteria.p_Actinobacteria.c_Actinobacteria.o_Bifidobacteriales.f_Bifidobacteriaceae.g_Bifidobacterium.s_Bifidobacterium_adolescentis)	Weighted mode	10	0.0550996	0.497367	0.91422
Gut microbiota abundance (k_Bacteria.p_Actinobacteria.c_Actinobacteria.o_Bifidobacteriales.f_Bifidobacteriaceae.g_Bifidobacterium.s_Bifidobacterium_bifidum)	MR Egger	16	0.28069	0.644546	0.669849
Gut microbiota abundance (k_Bacteria.p_Actinobacteria.c_Actinobacteria.o_Bifidobacteriales.f_Bifidobacteriaceae.g_Bifidobacterium.s_Bifidobacterium_bifidum)	Weighted median	16	0.0571299	0.217336	0.792655
Gut microbiota abundance (k_Bacteria.p_Actinobacteria.c_Actinobacteria.o_Bifidobacteriales.f_Bifidobacteriaceae.g_Bifidobacterium.s_Bifidobacterium_bifidum)	Inverse variance weighted	16	0.022171	0.16575	0.893591
Gut microbiota abundance (k_Bacteria.p_Actinobacteria.c_Actinobacteria.o_Bifidobacteriales.f_Bifidobacteriaceae.g_Bifidobacterium.s_Bifidobacterium_bifidum)	Simple mode	16	0.00705181	0.377433	0.98534
Gut microbiota abundance (k_Bacteria.p_Actinobacteria.c_Actinobacteria.o_Bifidobacteriales.f_Bifidobacteriaceae.g_Bifidobacterium.s_Bifidobacterium_bifidum)	Weighted mode	16	-0.00224044	0.295927	0.994059
Gut microbiota abundance (k_Bacteria.p_Actinobacteria.c_Actinobacteria.o_Bifidobacteriales.f_Bifidobacteriaceae.g_Bifidobacterium.s_Bifidobacterium_catenulatum)	MR Egger	6	-0.420747	1.21474	0.746519
Gut microbiota abundance (k_Bacteria.p_Actinobacteria.c_Actinobacteria.o_Bifidobacteriales.f_Bifidobacteriaceae.g_Bifidobacterium.s_Bifidobacterium_catenulatum)	Weighted median	6	-0.287185	0.245105	0.241324
Gut microbiota abundance (k_Bacteria.p_Actinobacteria.c_Actinobacteria.o_Bifidobacteriales.f_Bifidobacteriaceae.g_Bifidobacterium.s_Bifidobacterium_catenulatum)	Inverse variance weighted	6	-0.31283	0.22775	0.169576
Gut microbiota abundance (k_Bacteria.p_Actinobacteria.c_Actinobacteria.o_Bifidobacteriales.f_Bifidobacteriaceae.g_Bifidobacterium.s_Bifidobacterium_catenulatum)	Simple mode	6	-0.335638	0.359513	0.393371
Gut microbiota abundance (k_Bacteria.p_Actinobacteria.c_Actinobacteria.o_Bifidobacteriales.f_Bifidobacteriaceae.g_Bifidobacterium.s_Bifidobacterium_catenulatum)	Weighted mode	6	-0.295393	0.335755	0.419244
Gut microbiota abundance (k_Bacteria.p_Actinobacteria.c_Actinobacteria.o_Bifidobacteriales.f_Bifidobacteriaceae.g_Bifidobacterium.s_Bifidobacterium_longum)	MR Egger	11	-1.33214	1.31869	0.338786
Gut microbiota abundance (k_Bacteria.p_Actinobacteria.c_Actinobacteria.o_Bifidobacteriales.f_Bifidobacteriaceae.g_Bifidobacterium.s_Bifidobacterium_longum)	Weighted median	11	-0.0223619	0.427326	0.958266
Gut microbiota abundance (k_Bacteria.p_Actinobacteria.c_Actinobacteria.o_Bifidobacteriales.f_Bifidobacteriaceae.g_Bifidobacterium.s_Bifidobacterium_longum)	Inverse variance weighted	11	0.0337078	0.311572	0.913848
Gut microbiota abundance (k_Bacteria.p_Actinobacteria.c_Actinobacteria.o_Bifidobacteriales.f_Bifidobacteriaceae.g_Bifidobacterium.s_Bifidobacterium_longum)	Simple mode	11	0.701468	0.771008	0.384329
Gut microbiota abundance (k_Bacteria.p_Actinobacteria.c_Actinobacteria.o_Bifidobacteriales.f_Bifidobacteriaceae.g_Bifidobacterium.s_Bifidobacterium_longum)	Weighted mode	11	-0.53007	0.680038	0.453754
Gut microbiota abundance (k_Bacteria.p_Actinobacteria.c_Actinobacteria.o_Coriobacteriales.f_Coriobacteriaceae.g_Adlercreutzia.s_Adlercreutzia_equolifaciens)	MR Egger	7	-1.81584	1.3392	0.233147
Gut microbiota abundance (k_Bacteria.p_Actinobacteria.c_Actinobacteria.o_Coriobacteriales.f_Coriobacteriaceae.g_Adlercreutzia.s_Adlercreutzia_equolifaciens)	Weighted median	7	-0.486769	0.45096	0.280407
Gut microbiota abundance (k_Bacteria.p_Actinobacteria.c_Actinobacteria.o_Coriobacteriales.f_Coriobacteriaceae.g_Adlercreutzia.s_Adlercreutzia_equolifaciens)	Inverse variance weighted	7	-0.2548	0.352026	0.469183
Gut microbiota abundance (k_Bacteria.p_Actinobacteria.c_Actinobacteria.o_Coriobacteriales.f_Coriobacteriaceae.g_Adlercreutzia.s_Adlercreutzia_equolifaciens)	Simple mode	7	-0.581825	0.646101	0.402542
Gut microbiota abundance (k_Bacteria.p_Actinobacteria.c_Actinobacteria.o_Coriobacteriales.f_Coriobacteriaceae.g_Adlercreutzia.s_Adlercreutzia_equolifaciens)	Weighted mode	7	-0.542502	0.668252	0.447895
Gut microbiota abundance (k_Bacteria.p_Actinobacteria.c_Actinobacteria.o_Coriobacteriales.f_Coriobacteriaceae.g_Collinsella.s_Collinsella_aerofaciens)	MR Egger	10	0.264586	1.30462	0.844348
Gut microbiota abundance (k_Bacteria.p_Actinobacteria.c_Actinobacteria.o_Coriobacteriales.f_Coriobacteriaceae.g_Collinsella.s_Collinsella_aerofaciens)	Weighted median	10	0.421886	0.428166	0.324461
Gut microbiota abundance (k_Bacteria.p_Actinobacteria.c_Actinobacteria.o_Coriobacteriales.f_Coriobacteriaceae.g_Collinsella.s_Collinsella_aerofaciens)	Inverse variance weighted	10	0.267926	0.32633	0.411631
Gut microbiota abundance (k_Bacteria.p_Actinobacteria.c_Actinobacteria.o_Coriobacteriales.f_Coriobacteriaceae.g_Collinsella.s_Collinsella_aerofaciens)	Simple mode	10	0.412472	0.653182	0.54343
Gut microbiota abundance (k_Bacteria.p_Actinobacteria.c_Actinobacteria.o_Coriobacteriales.f_Coriobacteriaceae.g_Collinsella.s_Collinsella_aerofaciens)	Weighted mode	10	0.347729	0.630778	0.594867
Gut microbiota abundance (k_Bacteria.p_Actinobacteria.c_Actinobacteria.o_Coriobacteriales.f_Coriobacteriaceae.g_Eggerthella.s_Eggerthella_unclassified)	MR Egger	3	4.60092	4.30374	0.478761
Gut microbiota abundance (k_Bacteria.p_Actinobacteria.c_Actinobacteria.o_Coriobacteriales.f_Coriobacteriaceae.g_Eggerthella.s_Eggerthella_unclassified)	Weighted median	3	0.734785	0.48147	0.126978
Gut microbiota abundance (k_Bacteria.p_Actinobacteria.c_Actinobacteria.o_Coriobacteriales.f_Coriobacteriaceae.g_Eggerthella.s_Eggerthella_unclassified)	Inverse variance weighted	3	0.583479	0.394917	0.139549
Gut microbiota abundance (k_Bacteria.p_Actinobacteria.c_Actinobacteria.o_Coriobacteriales.f_Coriobacteriaceae.g_Eggerthella.s_Eggerthella_unclassified)	Simple mode	3	0.879952	0.619981	0.29162
Gut microbiota abundance (k_Bacteria.p_Actinobacteria.c_Actinobacteria.o_Coriobacteriales.f_Coriobacteriaceae.g_Eggerthella.s_Eggerthella_unclassified)	Weighted mode	3	0.92287	0.615479	0.272522
Gut microbiota abundance (k_Bacteria.p_Actinobacteria.c_Actinobacteria.o_Coriobacteriales.f_Coriobacteriaceae.g_Gordonibacter.s_Gordonibacter_pamelaeae)	MR Egger	4	-0.841781	1.07645	0.516096
Gut microbiota abundance (k_Bacteria.p_Actinobacteria.c_Actinobacteria.o_Coriobacteriales.f_Coriobacteriaceae.g_Gordonibacter.s_Gordonibacter_pamelaeae)	Weighted median	4	-0.16652	0.240413	0.488533
Gut microbiota abundance (k_Bacteria.p_Actinobacteria.c_Actinobacteria.o_Coriobacteriales.f_Coriobacteriaceae.g_Gordonibacter.s_Gordonibacter_pamelaeae)	Inverse variance weighted	4	-0.110377	0.202498	0.585699
Gut microbiota abundance (k_Bacteria.p_Actinobacteria.c_Actinobacteria.o_Coriobacteriales.f_Coriobacteriaceae.g_Gordonibacter.s_Gordonibacter_pamelaeae)	Simple mode	4	-0.200481	0.298934	0.550455
Gut microbiota abundance (k_Bacteria.p_Actinobacteria.c_Actinobacteria.o_Coriobacteriales.f_Coriobacteriaceae.g_Gordonibacter.s_Gordonibacter_pamelaeae)	Weighted mode	4	-0.214491	0.286267	0.508095
Gut microbiota abundance (k_Bacteria.p_Bacteroidetes.c_Bacteroidia.o_Bacteroidales.f_Bacteroidales_noname.g_Bacteroidales_noname.s_Bacteroidales_bacterium_ph8)	MR Egger	8	0.283152	2.57147	0.915911
Gut microbiota abundance (k_Bacteria.p_Bacteroidetes.c_Bacteroidia.o_Bacteroidales.f_Bacteroidales_noname.g_Bacteroidales_noname.s_Bacteroidales_bacterium_ph8)	Weighted median	8	-0.170958	0.584645	0.769971
Gut microbiota abundance (k_Bacteria.p_Bacteroidetes.c_Bacteroidia.o_Bacteroidales.f_Bacteroidales_noname.g_Bacteroidales_noname.s_Bacteroidales_bacterium_ph8)	Inverse variance weighted	8	0.211081	0.527316	0.688941
Gut microbiota abundance (k_Bacteria.p_Bacteroidetes.c_Bacteroidia.o_Bacteroidales.f_Bacteroidales_noname.g_Bacteroidales_noname.s_Bacteroidales_bacterium_ph8)	Simple mode	8	-0.414872	0.989398	0.687552
Gut microbiota abundance (k_Bacteria.p_Bacteroidetes.c_Bacteroidia.o_Bacteroidales.f_Bacteroidales_noname.g_Bacteroidales_noname.s_Bacteroidales_bacterium_ph8)	Weighted mode	8	-0.451727	0.817697	0.597837
Gut microbiota abundance (k_Bacteria.p_Bacteroidetes.c_Bacteroidia.o_Bacteroidales.f_Porphyromonadaceae.g_Barnesiella.s_Barnesiella_intestinihominis)	MR Egger	13	-0.322053	1.05286	0.765404
Gut microbiota abundance (k_Bacteria.p_Bacteroidetes.c_Bacteroidia.o_Bacteroidales.f_Porphyromonadaceae.g_Barnesiella.s_Barnesiella_intestinihominis)	Weighted median	13	0.251245	0.392881	0.522502
Gut microbiota abundance (k_Bacteria.p_Bacteroidetes.c_Bacteroidia.o_Bacteroidales.f_Porphyromonadaceae.g_Barnesiella.s_Barnesiella_intestinihominis)	Inverse variance weighted	13	0.0889751	0.292029	0.76061
Gut microbiota abundance (k_Bacteria.p_Bacteroidetes.c_Bacteroidia.o_Bacteroidales.f_Porphyromonadaceae.g_Barnesiella.s_Barnesiella_intestinihominis)	Simple mode	13	0.378956	0.670813	0.582535
Gut microbiota abundance (k_Bacteria.p_Bacteroidetes.c_Bacteroidia.o_Bacteroidales.f_Porphyromonadaceae.g_Barnesiella.s_Barnesiella_intestinihominis)	Weighted mode	13	0.419415	0.648369	0.52989
Gut microbiota abundance (k_Bacteria.p_Bacteroidetes.c_Bacteroidia.o_Bacteroidales.f_Porphyromonadaceae.g_Coprobacter.s_Coprobacter_fastidiosus)	MR Egger	7	-1.7154	2.39195	0.505375
Gut microbiota abundance (k_Bacteria.p_Bacteroidetes.c_Bacteroidia.o_Bacteroidales.f_Porphyromonadaceae.g_Coprobacter.s_Coprobacter_fastidiosus)	Weighted median	7	0.139026	0.423181	0.742514
Gut microbiota abundance (k_Bacteria.p_Bacteroidetes.c_Bacteroidia.o_Bacteroidales.f_Porphyromonadaceae.g_Coprobacter.s_Coprobacter_fastidiosus)	Inverse variance weighted	7	-0.0171382	0.389285	0.964885
Gut microbiota abundance (k_Bacteria.p_Bacteroidetes.c_Bacteroidia.o_Bacteroidales.f_Porphyromonadaceae.g_Coprobacter.s_Coprobacter_fastidiosus)	Simple mode	7	0.0670075	0.661603	0.922628
Gut microbiota abundance (k_Bacteria.p_Bacteroidetes.c_Bacteroidia.o_Bacteroidales.f_Porphyromonadaceae.g_Coprobacter.s_Coprobacter_fastidiosus)	Weighted mode	7	0.226395	0.621819	0.72828
Gut microbiota abundance (k_Bacteria.p_Bacteroidetes.c_Bacteroidia.o_Bacteroidales.f_Porphyromonadaceae.g_Odoribacter.s_Odoribacter_splanchnicus)	MR Egger	14	-0.00617682	0.851339	0.99433
Gut microbiota abundance (k_Bacteria.p_Bacteroidetes.c_Bacteroidia.o_Bacteroidales.f_Porphyromonadaceae.g_Odoribacter.s_Odoribacter_splanchnicus)	Weighted median	14	0.0848708	0.366406	0.816825
Gut microbiota abundance (k_Bacteria.p_Bacteroidetes.c_Bacteroidia.o_Bacteroidales.f_Porphyromonadaceae.g_Odoribacter.s_Odoribacter_splanchnicus)	Inverse variance weighted	14	0.212232	0.257354	0.409559
Gut microbiota abundance (k_Bacteria.p_Bacteroidetes.c_Bacteroidia.o_Bacteroidales.f_Porphyromonadaceae.g_Odoribacter.s_Odoribacter_splanchnicus)	Simple mode	14	-0.144326	0.565044	0.802391
Gut microbiota abundance (k_Bacteria.p_Bacteroidetes.c_Bacteroidia.o_Bacteroidales.f_Porphyromonadaceae.g_Odoribacter.s_Odoribacter_splanchnicus)	Weighted mode	14	-0.106509	0.514563	0.839226
Gut microbiota abundance (k_Bacteria.p_Bacteroidetes.c_Bacteroidia.o_Bacteroidales.f_Porphyromonadaceae.g_Parabacteroides.s_Parabacteroides_distasonis)	MR Egger	9	0.311713	1.1356	0.79163
Gut microbiota abundance (k_Bacteria.p_Bacteroidetes.c_Bacteroidia.o_Bacteroidales.f_Porphyromonadaceae.g_Parabacteroides.s_Parabacteroides_distasonis)	Weighted median	9	0.17375	0.438112	0.691671
Gut microbiota abundance (k_Bacteria.p_Bacteroidetes.c_Bacteroidia.o_Bacteroidales.f_Porphyromonadaceae.g_Parabacteroides.s_Parabacteroides_distasonis)	Inverse variance weighted	9	0.138333	0.330055	0.675128
Gut microbiota abundance (k_Bacteria.p_Bacteroidetes.c_Bacteroidia.o_Bacteroidales.f_Porphyromonadaceae.g_Parabacteroides.s_Parabacteroides_distasonis)	Simple mode	9	0.613941	0.705819	0.409733
Gut microbiota abundance (k_Bacteria.p_Bacteroidetes.c_Bacteroidia.o_Bacteroidales.f_Porphyromonadaceae.g_Parabacteroides.s_Parabacteroides_distasonis)	Weighted mode	9	0.54103	0.721083	0.474559
Gut microbiota abundance (k_Bacteria.p_Bacteroidetes.c_Bacteroidia.o_Bacteroidales.f_Porphyromonadaceae.g_Parabacteroides.s_Parabacteroides_goldsteinii)	MR Egger	7	-2.57296	1.33713	0.112317
Gut microbiota abundance (k_Bacteria.p_Bacteroidetes.c_Bacteroidia.o_Bacteroidales.f_Porphyromonadaceae.g_Parabacteroides.s_Parabacteroides_goldsteinii)	Weighted median	7	0.185614	0.260935	0.476873
Gut microbiota abundance (k_Bacteria.p_Bacteroidetes.c_Bacteroidia.o_Bacteroidales.f_Porphyromonadaceae.g_Parabacteroides.s_Parabacteroides_goldsteinii)	Inverse variance weighted	7	0.0914055	0.19234	0.634623
Gut microbiota abundance (k_Bacteria.p_Bacteroidetes.c_Bacteroidia.o_Bacteroidales.f_Porphyromonadaceae.g_Parabacteroides.s_Parabacteroides_goldsteinii)	Simple mode	7	0.440621	0.435908	0.351118
Gut microbiota abundance (k_Bacteria.p_Bacteroidetes.c_Bacteroidia.o_Bacteroidales.f_Porphyromonadaceae.g_Parabacteroides.s_Parabacteroides_goldsteinii)	Weighted mode	7	0.423452	0.420631	0.352934
Gut microbiota abundance (k_Bacteria.p_Bacteroidetes.c_Bacteroidia.o_Bacteroidales.f_Porphyromonadaceae.g_Parabacteroides.s_Parabacteroides_johnsonii)	MR Egger	8	1.15908	0.886566	0.238945
Gut microbiota abundance (k_Bacteria.p_Bacteroidetes.c_Bacteroidia.o_Bacteroidales.f_Porphyromonadaceae.g_Parabacteroides.s_Parabacteroides_johnsonii)	Weighted median	8	0.304268	0.215608	0.158183
Gut microbiota abundance (k_Bacteria.p_Bacteroidetes.c_Bacteroidia.o_Bacteroidales.f_Porphyromonadaceae.g_Parabacteroides.s_Parabacteroides_johnsonii)	Inverse variance weighted	8	0.148747	0.169215	0.37938
Gut microbiota abundance (k_Bacteria.p_Bacteroidetes.c_Bacteroidia.o_Bacteroidales.f_Porphyromonadaceae.g_Parabacteroides.s_Parabacteroides_johnsonii)	Simple mode	8	0.362872	0.297868	0.262598
Gut microbiota abundance (k_Bacteria.p_Bacteroidetes.c_Bacteroidia.o_Bacteroidales.f_Porphyromonadaceae.g_Parabacteroides.s_Parabacteroides_johnsonii)	Weighted mode	8	0.366337	0.308365	0.273575
Gut microbiota abundance (k_Bacteria.p_Bacteroidetes.c_Bacteroidia.o_Bacteroidales.f_Porphyromonadaceae.g_Parabacteroides.s_Parabacteroides_merdae)	MR Egger	7	0.333665	1.43389	0.82522
Gut microbiota abundance (k_Bacteria.p_Bacteroidetes.c_Bacteroidia.o_Bacteroidales.f_Porphyromonadaceae.g_Parabacteroides.s_Parabacteroides_merdae)	Weighted median	7	-0.227991	0.531669	0.668053
Gut microbiota abundance (k_Bacteria.p_Bacteroidetes.c_Bacteroidia.o_Bacteroidales.f_Porphyromonadaceae.g_Parabacteroides.s_Parabacteroides_merdae)	Inverse variance weighted	7	-0.129418	0.386877	0.737988
Gut microbiota abundance (k_Bacteria.p_Bacteroidetes.c_Bacteroidia.o_Bacteroidales.f_Porphyromonadaceae.g_Parabacteroides.s_Parabacteroides_merdae)	Simple mode	7	-0.426104	0.808067	0.616897
Gut microbiota abundance (k_Bacteria.p_Bacteroidetes.c_Bacteroidia.o_Bacteroidales.f_Porphyromonadaceae.g_Parabacteroides.s_Parabacteroides_merdae)	Weighted mode	7	-0.426104	0.781711	0.605344
Gut microbiota abundance (k_Bacteria.p_Bacteroidetes.c_Bacteroidia.o_Bacteroidales.f_Porphyromonadaceae.g_Parabacteroides.s_Parabacteroides_unclassified)	MR Egger	8	-1.33974	1.82997	0.491695
Gut microbiota abundance (k_Bacteria.p_Bacteroidetes.c_Bacteroidia.o_Bacteroidales.f_Porphyromonadaceae.g_Parabacteroides.s_Parabacteroides_unclassified)	Weighted median	8	0.125866	0.386133	0.744451
Gut microbiota abundance (k_Bacteria.p_Bacteroidetes.c_Bacteroidia.o_Bacteroidales.f_Porphyromonadaceae.g_Parabacteroides.s_Parabacteroides_unclassified)	Inverse variance weighted	8	-0.0654881	0.286628	0.819275
Gut microbiota abundance (k_Bacteria.p_Bacteroidetes.c_Bacteroidia.o_Bacteroidales.f_Porphyromonadaceae.g_Parabacteroides.s_Parabacteroides_unclassified)	Simple mode	8	0.384357	0.641234	0.56779
Gut microbiota abundance (k_Bacteria.p_Bacteroidetes.c_Bacteroidia.o_Bacteroidales.f_Porphyromonadaceae.g_Parabacteroides.s_Parabacteroides_unclassified)	Weighted mode	8	0.384357	0.647349	0.571365
Gut microbiota abundance (k_Bacteria.p_Bacteroidetes.c_Bacteroidia.o_Bacteroidales.f_Prevotellaceae.g_Paraprevotella.s_Paraprevotella_clara)	MR Egger	13	-0.124655	0.904171	0.892837
Gut microbiota abundance (k_Bacteria.p_Bacteroidetes.c_Bacteroidia.o_Bacteroidales.f_Prevotellaceae.g_Paraprevotella.s_Paraprevotella_clara)	Weighted median	13	0.230665	0.277051	0.405086
Gut microbiota abundance (k_Bacteria.p_Bacteroidetes.c_Bacteroidia.o_Bacteroidales.f_Prevotellaceae.g_Paraprevotella.s_Paraprevotella_clara)	Inverse variance weighted	13	0.301325	0.208154	0.147727
Gut microbiota abundance (k_Bacteria.p_Bacteroidetes.c_Bacteroidia.o_Bacteroidales.f_Prevotellaceae.g_Paraprevotella.s_Paraprevotella_clara)	Simple mode	13	0.110716	0.455924	0.812232
Gut microbiota abundance (k_Bacteria.p_Bacteroidetes.c_Bacteroidia.o_Bacteroidales.f_Prevotellaceae.g_Paraprevotella.s_Paraprevotella_clara)	Weighted mode	13	0.148653	0.434492	0.73817
Gut microbiota abundance (k_Bacteria.p_Bacteroidetes.c_Bacteroidia.o_Bacteroidales.f_Prevotellaceae.g_Paraprevotella.s_Paraprevotella_unclassified)	MR Egger	9	4.20789	2.6794	0.160301
Gut microbiota abundance (k_Bacteria.p_Bacteroidetes.c_Bacteroidia.o_Bacteroidales.f_Prevotellaceae.g_Paraprevotella.s_Paraprevotella_unclassified)	Weighted median	9	-0.255035	0.437894	0.560289
Gut microbiota abundance (k_Bacteria.p_Bacteroidetes.c_Bacteroidia.o_Bacteroidales.f_Prevotellaceae.g_Paraprevotella.s_Paraprevotella_unclassified)	Inverse variance weighted	9	-0.133046	0.318663	0.676304
Gut microbiota abundance (k_Bacteria.p_Bacteroidetes.c_Bacteroidia.o_Bacteroidales.f_Prevotellaceae.g_Paraprevotella.s_Paraprevotella_unclassified)	Simple mode	9	-0.629462	0.714957	0.404304
Gut microbiota abundance (k_Bacteria.p_Bacteroidetes.c_Bacteroidia.o_Bacteroidales.f_Prevotellaceae.g_Paraprevotella.s_Paraprevotella_unclassified)	Weighted mode	9	-0.561891	0.656784	0.417148
Gut microbiota abundance (k_Bacteria.p_Bacteroidetes.c_Bacteroidia.o_Bacteroidales.f_Prevotellaceae.g_Paraprevotella.s_Paraprevotella_xylaniphila)	MR Egger	11	-0.657234	0.996891	0.526222
Gut microbiota abundance (k_Bacteria.p_Bacteroidetes.c_Bacteroidia.o_Bacteroidales.f_Prevotellaceae.g_Paraprevotella.s_Paraprevotella_xylaniphila)	Weighted median	11	-0.30713	0.25653	0.23121
Gut microbiota abundance (k_Bacteria.p_Bacteroidetes.c_Bacteroidia.o_Bacteroidales.f_Prevotellaceae.g_Paraprevotella.s_Paraprevotella_xylaniphila)	Inverse variance weighted	11	-0.308097	0.206289	0.135301
Gut microbiota abundance (k_Bacteria.p_Bacteroidetes.c_Bacteroidia.o_Bacteroidales.f_Prevotellaceae.g_Paraprevotella.s_Paraprevotella_xylaniphila)	Simple mode	11	-0.067387	0.433807	0.879645
Gut microbiota abundance (k_Bacteria.p_Bacteroidetes.c_Bacteroidia.o_Bacteroidales.f_Prevotellaceae.g_Paraprevotella.s_Paraprevotella_xylaniphila)	Weighted mode	11	-0.192897	0.452912	0.6792
Gut microbiota abundance (k_Bacteria.p_Bacteroidetes.c_Bacteroidia.o_Bacteroidales.f_Prevotellaceae.g_Prevotella.s_Prevotella_copri)	MR Egger	13	-1.42977	1.11666	0.226746
Gut microbiota abundance (k_Bacteria.p_Bacteroidetes.c_Bacteroidia.o_Bacteroidales.f_Prevotellaceae.g_Prevotella.s_Prevotella_copri)	Weighted median	13	-0.551921	0.389189	0.156153
Gut microbiota abundance (k_Bacteria.p_Bacteroidetes.c_Bacteroidia.o_Bacteroidales.f_Prevotellaceae.g_Prevotella.s_Prevotella_copri)	Inverse variance weighted	13	-0.235082	0.282402	0.405161
Gut microbiota abundance (k_Bacteria.p_Bacteroidetes.c_Bacteroidia.o_Bacteroidales.f_Prevotellaceae.g_Prevotella.s_Prevotella_copri)	Simple mode	13	-0.710143	0.641105	0.289706
Gut microbiota abundance (k_Bacteria.p_Bacteroidetes.c_Bacteroidia.o_Bacteroidales.f_Prevotellaceae.g_Prevotella.s_Prevotella_copri)	Weighted mode	13	-0.710143	0.547479	0.218976
Gut microbiota abundance (k_Bacteria.p_Bacteroidetes.c_Bacteroidia.o_Bacteroidales.f_Rikenellaceae.g_Alistipes.s_Alistipes_finegoldii)	MR Egger	9	-0.605076	1.85034	0.753222
Gut microbiota abundance (k_Bacteria.p_Bacteroidetes.c_Bacteroidia.o_Bacteroidales.f_Rikenellaceae.g_Alistipes.s_Alistipes_finegoldii)	Weighted median	9	-0.202578	0.461216	0.660499
Gut microbiota abundance (k_Bacteria.p_Bacteroidetes.c_Bacteroidia.o_Bacteroidales.f_Rikenellaceae.g_Alistipes.s_Alistipes_finegoldii)	Inverse variance weighted	9	-0.213721	0.364898	0.558077
Gut microbiota abundance (k_Bacteria.p_Bacteroidetes.c_Bacteroidia.o_Bacteroidales.f_Rikenellaceae.g_Alistipes.s_Alistipes_finegoldii)	Simple mode	9	-0.175419	0.668966	0.799775
Gut microbiota abundance (k_Bacteria.p_Bacteroidetes.c_Bacteroidia.o_Bacteroidales.f_Rikenellaceae.g_Alistipes.s_Alistipes_finegoldii)	Weighted mode	9	-0.189579	0.673889	0.785604
Gut microbiota abundance (k_Bacteria.p_Bacteroidetes.c_Bacteroidia.o_Bacteroidales.f_Rikenellaceae.g_Alistipes.s_Alistipes_indistinctus)	MR Egger	12	1.71975	2.05991	0.423291
Gut microbiota abundance (k_Bacteria.p_Bacteroidetes.c_Bacteroidia.o_Bacteroidales.f_Rikenellaceae.g_Alistipes.s_Alistipes_indistinctus)	Weighted median	12	0.181473	0.384159	0.636648
Gut microbiota abundance (k_Bacteria.p_Bacteroidetes.c_Bacteroidia.o_Bacteroidales.f_Rikenellaceae.g_Alistipes.s_Alistipes_indistinctus)	Inverse variance weighted	12	0.256687	0.346344	0.458613
Gut microbiota abundance (k_Bacteria.p_Bacteroidetes.c_Bacteroidia.o_Bacteroidales.f_Rikenellaceae.g_Alistipes.s_Alistipes_indistinctus)	Simple mode	12	0.118473	0.522652	0.824832
Gut microbiota abundance (k_Bacteria.p_Bacteroidetes.c_Bacteroidia.o_Bacteroidales.f_Rikenellaceae.g_Alistipes.s_Alistipes_indistinctus)	Weighted mode	12	0.131044	0.491955	0.794878
Gut microbiota abundance (k_Bacteria.p_Bacteroidetes.c_Bacteroidia.o_Bacteroidales.f_Rikenellaceae.g_Alistipes.s_Alistipes_onderdonkii)	MR Egger	8	3.79984	2.37544	0.160797
Gut microbiota abundance (k_Bacteria.p_Bacteroidetes.c_Bacteroidia.o_Bacteroidales.f_Rikenellaceae.g_Alistipes.s_Alistipes_onderdonkii)	Weighted median	8	-0.170236	0.563339	0.762507
Gut microbiota abundance (k_Bacteria.p_Bacteroidetes.c_Bacteroidia.o_Bacteroidales.f_Rikenellaceae.g_Alistipes.s_Alistipes_onderdonkii)	Inverse variance weighted	8	0.00136047	0.48492	0.997761
Gut microbiota abundance (k_Bacteria.p_Bacteroidetes.c_Bacteroidia.o_Bacteroidales.f_Rikenellaceae.g_Alistipes.s_Alistipes_onderdonkii)	Simple mode	8	-0.73843	1.05506	0.506581
Gut microbiota abundance (k_Bacteria.p_Bacteroidetes.c_Bacteroidia.o_Bacteroidales.f_Rikenellaceae.g_Alistipes.s_Alistipes_onderdonkii)	Weighted mode	8	-0.638547	1.09442	0.577893
Gut microbiota abundance (k_Bacteria.p_Bacteroidetes.c_Bacteroidia.o_Bacteroidales.f_Rikenellaceae.g_Alistipes.s_Alistipes_putredinis)	MR Egger	7	3.03627	2.6843	0.309322
Gut microbiota abundance (k_Bacteria.p_Bacteroidetes.c_Bacteroidia.o_Bacteroidales.f_Rikenellaceae.g_Alistipes.s_Alistipes_putredinis)	Weighted median	7	0.208043	0.551338	0.705919
Gut microbiota abundance (k_Bacteria.p_Bacteroidetes.c_Bacteroidia.o_Bacteroidales.f_Rikenellaceae.g_Alistipes.s_Alistipes_putredinis)	Inverse variance weighted	7	0.384524	0.441693	0.38399
Gut microbiota abundance (k_Bacteria.p_Bacteroidetes.c_Bacteroidia.o_Bacteroidales.f_Rikenellaceae.g_Alistipes.s_Alistipes_putredinis)	Simple mode	7	0.166575	0.7643	0.834696
Gut microbiota abundance (k_Bacteria.p_Bacteroidetes.c_Bacteroidia.o_Bacteroidales.f_Rikenellaceae.g_Alistipes.s_Alistipes_putredinis)	Weighted mode	7	0.175296	0.604955	0.781747
Gut microbiota abundance (k_Bacteria.p_Bacteroidetes.c_Bacteroidia.o_Bacteroidales.f_Rikenellaceae.g_Alistipes.s_Alistipes_senegalensis)	MR Egger	12	2.22645	1.67481	0.213254
Gut microbiota abundance (k_Bacteria.p_Bacteroidetes.c_Bacteroidia.o_Bacteroidales.f_Rikenellaceae.g_Alistipes.s_Alistipes_senegalensis)	Weighted median	12	0.228643	0.410476	0.577513
Gut microbiota abundance (k_Bacteria.p_Bacteroidetes.c_Bacteroidia.o_Bacteroidales.f_Rikenellaceae.g_Alistipes.s_Alistipes_senegalensis)	Inverse variance weighted	12	0.0657953	0.311611	0.832774
Gut microbiota abundance (k_Bacteria.p_Bacteroidetes.c_Bacteroidia.o_Bacteroidales.f_Rikenellaceae.g_Alistipes.s_Alistipes_senegalensis)	Simple mode	12	0.487384	0.697218	0.49904
Gut microbiota abundance (k_Bacteria.p_Bacteroidetes.c_Bacteroidia.o_Bacteroidales.f_Rikenellaceae.g_Alistipes.s_Alistipes_senegalensis)	Weighted mode	12	0.475499	0.645387	0.476685
Gut microbiota abundance (k_Bacteria.p_Bacteroidetes.c_Bacteroidia.o_Bacteroidales.f_Rikenellaceae.g_Alistipes.s_Alistipes_shahii)	MR Egger	11	0.629178	1.90628	0.74891
Gut microbiota abundance (k_Bacteria.p_Bacteroidetes.c_Bacteroidia.o_Bacteroidales.f_Rikenellaceae.g_Alistipes.s_Alistipes_shahii)	Weighted median	11	-0.0143935	0.50219	0.977135
Gut microbiota abundance (k_Bacteria.p_Bacteroidetes.c_Bacteroidia.o_Bacteroidales.f_Rikenellaceae.g_Alistipes.s_Alistipes_shahii)	Inverse variance weighted	11	-0.222446	0.366713	0.54412
Gut microbiota abundance (k_Bacteria.p_Bacteroidetes.c_Bacteroidia.o_Bacteroidales.f_Rikenellaceae.g_Alistipes.s_Alistipes_shahii)	Simple mode	11	0.0935509	0.783041	0.907268
Gut microbiota abundance (k_Bacteria.p_Bacteroidetes.c_Bacteroidia.o_Bacteroidales.f_Rikenellaceae.g_Alistipes.s_Alistipes_shahii)	Weighted mode	11	0.138641	0.740098	0.855149
Gut microbiota abundance (k_Bacteria.p_Bacteroidetes.c_Bacteroidia.o_Bacteroidales.f_Rikenellaceae.g_Alistipes.s_Alistipes_sp_AP11)	MR Egger	10	1.55384	1.0328	0.170866
Gut microbiota abundance (k_Bacteria.p_Bacteroidetes.c_Bacteroidia.o_Bacteroidales.f_Rikenellaceae.g_Alistipes.s_Alistipes_sp_AP11)	Weighted median	10	0.501596	0.302892	0.097717
Gut microbiota abundance (k_Bacteria.p_Bacteroidetes.c_Bacteroidia.o_Bacteroidales.f_Rikenellaceae.g_Alistipes.s_Alistipes_sp_AP11)	Inverse variance weighted	10	0.352282	0.227111	0.120867
Gut microbiota abundance (k_Bacteria.p_Bacteroidetes.c_Bacteroidia.o_Bacteroidales.f_Rikenellaceae.g_Alistipes.s_Alistipes_sp_AP11)	Simple mode	10	0.60019	0.50255	0.262891
Gut microbiota abundance (k_Bacteria.p_Bacteroidetes.c_Bacteroidia.o_Bacteroidales.f_Rikenellaceae.g_Alistipes.s_Alistipes_sp_AP11)	Weighted mode	10	0.616917	0.449907	0.203526
Gut microbiota abundance (k_Bacteria.p_Firmicutes.c_Bacilli.o_Lactobacillales.f_Lactobacillaceae.g_Lactobacillus.s_Lactobacillus_delbrueckii)	MR Egger	14	0.0519082	0.451363	0.910344
Gut microbiota abundance (k_Bacteria.p_Firmicutes.c_Bacilli.o_Lactobacillales.f_Lactobacillaceae.g_Lactobacillus.s_Lactobacillus_delbrueckii)	Weighted median	14	0.173774	0.172873	0.314793
Gut microbiota abundance (k_Bacteria.p_Firmicutes.c_Bacilli.o_Lactobacillales.f_Lactobacillaceae.g_Lactobacillus.s_Lactobacillus_delbrueckii)	Inverse variance weighted	14	0.148349	0.122322	0.225215
Gut microbiota abundance (k_Bacteria.p_Firmicutes.c_Bacilli.o_Lactobacillales.f_Lactobacillaceae.g_Lactobacillus.s_Lactobacillus_delbrueckii)	Simple mode	14	0.195883	0.312216	0.541263
Gut microbiota abundance (k_Bacteria.p_Firmicutes.c_Bacilli.o_Lactobacillales.f_Lactobacillaceae.g_Lactobacillus.s_Lactobacillus_delbrueckii)	Weighted mode	14	0.168431	0.276043	0.552271
Gut microbiota abundance (k_Bacteria.p_Firmicutes.c_Bacilli.o_Lactobacillales.f_Streptococcaceae.g_Streptococcus.s_Streptococcus_parasanguinis)	MR Egger	3	0.9361	2.13005	0.736397
Gut microbiota abundance (k_Bacteria.p_Firmicutes.c_Bacilli.o_Lactobacillales.f_Streptococcaceae.g_Streptococcus.s_Streptococcus_parasanguinis)	Weighted median	3	0.524054	0.368296	0.154761
Gut microbiota abundance (k_Bacteria.p_Firmicutes.c_Bacilli.o_Lactobacillales.f_Streptococcaceae.g_Streptococcus.s_Streptococcus_parasanguinis)	Inverse variance weighted	3	0.222247	0.347078	0.521954
Gut microbiota abundance (k_Bacteria.p_Firmicutes.c_Bacilli.o_Lactobacillales.f_Streptococcaceae.g_Streptococcus.s_Streptococcus_parasanguinis)	Simple mode	3	0.541888	0.47382	0.371194
Gut microbiota abundance (k_Bacteria.p_Firmicutes.c_Bacilli.o_Lactobacillales.f_Streptococcaceae.g_Streptococcus.s_Streptococcus_parasanguinis)	Weighted mode	3	0.547367	0.447013	0.345422
Gut microbiota abundance (k_Bacteria.p_Firmicutes.c_Bacilli.o_Lactobacillales.f_Streptococcaceae.g_Streptococcus.s_Streptococcus_salivarius)	Wald ratio	1	0.142044	0.469412	0.762194
Gut microbiota abundance (k_Bacteria.p_Firmicutes.c_Bacilli.o_Lactobacillales.f_Streptococcaceae.g_Streptococcus.s_Streptococcus_thermophilus)	MR Egger	4	0.831026	1.76914	0.68478
Gut microbiota abundance (k_Bacteria.p_Firmicutes.c_Bacilli.o_Lactobacillales.f_Streptococcaceae.g_Streptococcus.s_Streptococcus_thermophilus)	Weighted median	4	0.165452	0.338709	0.625212
Gut microbiota abundance (k_Bacteria.p_Firmicutes.c_Bacilli.o_Lactobacillales.f_Streptococcaceae.g_Streptococcus.s_Streptococcus_thermophilus)	Inverse variance weighted	4	0.185974	0.299284	0.534338
Gut microbiota abundance (k_Bacteria.p_Firmicutes.c_Bacilli.o_Lactobacillales.f_Streptococcaceae.g_Streptococcus.s_Streptococcus_thermophilus)	Simple mode	4	0.0486866	0.443743	0.919561
Gut microbiota abundance (k_Bacteria.p_Firmicutes.c_Bacilli.o_Lactobacillales.f_Streptococcaceae.g_Streptococcus.s_Streptococcus_thermophilus)	Weighted mode	4	0.0503119	0.428071	0.913866
Gut microbiota abundance (k_Bacteria.p_Firmicutes.c_Clostridia.o_Clostridiales.f_Clostridiaceae.g_Clostridium.s_Clostridium_asparagiforme)	MR Egger	13	-0.544243	0.672295	0.435372
Gut microbiota abundance (k_Bacteria.p_Firmicutes.c_Clostridia.o_Clostridiales.f_Clostridiaceae.g_Clostridium.s_Clostridium_asparagiforme)	Weighted median	13	0.0984269	0.18629	0.597254
Gut microbiota abundance (k_Bacteria.p_Firmicutes.c_Clostridia.o_Clostridiales.f_Clostridiaceae.g_Clostridium.s_Clostridium_asparagiforme)	Inverse variance weighted	13	0.148207	0.141037	0.293333
Gut microbiota abundance (k_Bacteria.p_Firmicutes.c_Clostridia.o_Clostridiales.f_Clostridiaceae.g_Clostridium.s_Clostridium_asparagiforme)	Simple mode	13	0.0994283	0.305445	0.750394
Gut microbiota abundance (k_Bacteria.p_Firmicutes.c_Clostridia.o_Clostridiales.f_Clostridiaceae.g_Clostridium.s_Clostridium_asparagiforme)	Weighted mode	13	0.0447486	0.316065	0.889761
Gut microbiota abundance (k_Bacteria.p_Firmicutes.c_Clostridia.o_Clostridiales.f_Clostridiaceae.g_Clostridium.s_Clostridium_leptum)	MR Egger	7	1.90243	1.37454	0.224937
Gut microbiota abundance (k_Bacteria.p_Firmicutes.c_Clostridia.o_Clostridiales.f_Clostridiaceae.g_Clostridium.s_Clostridium_leptum)	Weighted median	7	0.109297	0.343872	0.750606
Gut microbiota abundance (k_Bacteria.p_Firmicutes.c_Clostridia.o_Clostridiales.f_Clostridiaceae.g_Clostridium.s_Clostridium_leptum)	Inverse variance weighted	7	0.258204	0.249204	0.300148
Gut microbiota abundance (k_Bacteria.p_Firmicutes.c_Clostridia.o_Clostridiales.f_Clostridiaceae.g_Clostridium.s_Clostridium_leptum)	Simple mode	7	-0.0279813	0.540736	0.96041
Gut microbiota abundance (k_Bacteria.p_Firmicutes.c_Clostridia.o_Clostridiales.f_Clostridiaceae.g_Clostridium.s_Clostridium_leptum)	Weighted mode	7	0.0626012	0.526462	0.909228
Gut microbiota abundance (k_Bacteria.p_Firmicutes.c_Clostridia.o_Clostridiales.f_Clostridiales_noname.g_Flavonifractor.s_Flavonifractor_plautii)	MR Egger	6	3.68954	3.94615	0.402735
Gut microbiota abundance (k_Bacteria.p_Firmicutes.c_Clostridia.o_Clostridiales.f_Clostridiales_noname.g_Flavonifractor.s_Flavonifractor_plautii)	Weighted median	6	-0.178996	0.359989	0.61903
Gut microbiota abundance (k_Bacteria.p_Firmicutes.c_Clostridia.o_Clostridiales.f_Clostridiales_noname.g_Flavonifractor.s_Flavonifractor_plautii)	Inverse variance weighted	6	-0.0405473	0.3065	0.894754
Gut microbiota abundance (k_Bacteria.p_Firmicutes.c_Clostridia.o_Clostridiales.f_Clostridiales_noname.g_Flavonifractor.s_Flavonifractor_plautii)	Simple mode	6	-0.454465	0.603279	0.485193
Gut microbiota abundance (k_Bacteria.p_Firmicutes.c_Clostridia.o_Clostridiales.f_Clostridiales_noname.g_Flavonifractor.s_Flavonifractor_plautii)	Weighted mode	6	-0.406928	0.542354	0.48686
Gut microbiota abundance (k_Bacteria.p_Firmicutes.c_Clostridia.o_Clostridiales.f_Clostridiales_noname.g_Pseudoflavonifractor.s_Pseudoflavonifractor_capillosus)	MR Egger	11	0.787926	0.982432	0.443204
Gut microbiota abundance (k_Bacteria.p_Firmicutes.c_Clostridia.o_Clostridiales.f_Clostridiales_noname.g_Pseudoflavonifractor.s_Pseudoflavonifractor_capillosus)	Weighted median	11	0.061945	0.346357	0.858058
Gut microbiota abundance (k_Bacteria.p_Firmicutes.c_Clostridia.o_Clostridiales.f_Clostridiales_noname.g_Pseudoflavonifractor.s_Pseudoflavonifractor_capillosus)	Inverse variance weighted	11	-0.0392762	0.248614	0.874472
Gut microbiota abundance (k_Bacteria.p_Firmicutes.c_Clostridia.o_Clostridiales.f_Clostridiales_noname.g_Pseudoflavonifractor.s_Pseudoflavonifractor_capillosus)	Simple mode	11	0.40617	0.585771	0.503849
Gut microbiota abundance (k_Bacteria.p_Firmicutes.c_Clostridia.o_Clostridiales.f_Clostridiales_noname.g_Pseudoflavonifractor.s_Pseudoflavonifractor_capillosus)	Weighted mode	11	0.344788	0.562567	0.553635
Gut microbiota abundance (k_Bacteria.p_Firmicutes.c_Clostridia.o_Clostridiales.f_Eubacteriaceae.g_Eubacterium.s_Eubacterium_eligens)	MR Egger	14	-0.289944	1.21928	0.816049
Gut microbiota abundance (k_Bacteria.p_Firmicutes.c_Clostridia.o_Clostridiales.f_Eubacteriaceae.g_Eubacterium.s_Eubacterium_eligens)	Weighted median	14	-0.293442	0.369793	0.427469
Gut microbiota abundance (k_Bacteria.p_Firmicutes.c_Clostridia.o_Clostridiales.f_Eubacteriaceae.g_Eubacterium.s_Eubacterium_eligens)	Inverse variance weighted	14	-0.508833	0.284273	0.0734624
Gut microbiota abundance (k_Bacteria.p_Firmicutes.c_Clostridia.o_Clostridiales.f_Eubacteriaceae.g_Eubacterium.s_Eubacterium_eligens)	Simple mode	14	-0.242724	0.574707	0.679675
Gut microbiota abundance (k_Bacteria.p_Firmicutes.c_Clostridia.o_Clostridiales.f_Eubacteriaceae.g_Eubacterium.s_Eubacterium_eligens)	Weighted mode	14	-0.215301	0.544008	0.698695
Gut microbiota abundance (k_Bacteria.p_Firmicutes.c_Clostridia.o_Clostridiales.f_Eubacteriaceae.g_Eubacterium.s_Eubacterium_hallii)	MR Egger	11	1.09739	1.18003	0.376657
Gut microbiota abundance (k_Bacteria.p_Firmicutes.c_Clostridia.o_Clostridiales.f_Eubacteriaceae.g_Eubacterium.s_Eubacterium_hallii)	Weighted median	11	0.162783	0.335553	0.627592
Gut microbiota abundance (k_Bacteria.p_Firmicutes.c_Clostridia.o_Clostridiales.f_Eubacteriaceae.g_Eubacterium.s_Eubacterium_hallii)	Inverse variance weighted	11	0.195918	0.247746	0.429058
Gut microbiota abundance (k_Bacteria.p_Firmicutes.c_Clostridia.o_Clostridiales.f_Eubacteriaceae.g_Eubacterium.s_Eubacterium_hallii)	Simple mode	11	0.032285	0.555464	0.954796
Gut microbiota abundance (k_Bacteria.p_Firmicutes.c_Clostridia.o_Clostridiales.f_Eubacteriaceae.g_Eubacterium.s_Eubacterium_hallii)	Weighted mode	11	0.1737	0.545681	0.756792
Gut microbiota abundance (k_Bacteria.p_Firmicutes.c_Clostridia.o_Clostridiales.f_Eubacteriaceae.g_Eubacterium.s_Eubacterium_ramulus)	MR Egger	10	1.44561	1.34527	0.313898
Gut microbiota abundance (k_Bacteria.p_Firmicutes.c_Clostridia.o_Clostridiales.f_Eubacteriaceae.g_Eubacterium.s_Eubacterium_ramulus)	Weighted median	10	-0.319145	0.38248	0.404051
Gut microbiota abundance (k_Bacteria.p_Firmicutes.c_Clostridia.o_Clostridiales.f_Eubacteriaceae.g_Eubacterium.s_Eubacterium_ramulus)	Inverse variance weighted	10	-0.203226	0.282276	0.471553
Gut microbiota abundance (k_Bacteria.p_Firmicutes.c_Clostridia.o_Clostridiales.f_Eubacteriaceae.g_Eubacterium.s_Eubacterium_ramulus)	Simple mode	10	-0.461588	0.579687	0.446368
Gut microbiota abundance (k_Bacteria.p_Firmicutes.c_Clostridia.o_Clostridiales.f_Eubacteriaceae.g_Eubacterium.s_Eubacterium_ramulus)	Weighted mode	10	-0.494928	0.582918	0.417863
Gut microbiota abundance (k_Bacteria.p_Firmicutes.c_Clostridia.o_Clostridiales.f_Eubacteriaceae.g_Eubacterium.s_Eubacterium_rectale)	MR Egger	9	3.29708	2.14352	0.167898
Gut microbiota abundance (k_Bacteria.p_Firmicutes.c_Clostridia.o_Clostridiales.f_Eubacteriaceae.g_Eubacterium.s_Eubacterium_rectale)	Weighted median	9	0.902759	0.529389	0.0881414
Gut microbiota abundance (k_Bacteria.p_Firmicutes.c_Clostridia.o_Clostridiales.f_Eubacteriaceae.g_Eubacterium.s_Eubacterium_rectale)	Inverse variance weighted	9	0.83848	0.400476	0.0362862
Gut microbiota abundance (k_Bacteria.p_Firmicutes.c_Clostridia.o_Clostridiales.f_Eubacteriaceae.g_Eubacterium.s_Eubacterium_rectale)	Simple mode	9	0.804829	0.809733	0.349359
Gut microbiota abundance (k_Bacteria.p_Firmicutes.c_Clostridia.o_Clostridiales.f_Eubacteriaceae.g_Eubacterium.s_Eubacterium_rectale)	Weighted mode	9	0.78264	0.785348	0.348165
Gut microbiota abundance (k_Bacteria.p_Firmicutes.c_Clostridia.o_Clostridiales.f_Eubacteriaceae.g_Eubacterium.s_Eubacterium_siraeum)	MR Egger	14	0.1167	1.14604	0.920574
Gut microbiota abundance (k_Bacteria.p_Firmicutes.c_Clostridia.o_Clostridiales.f_Eubacteriaceae.g_Eubacterium.s_Eubacterium_siraeum)	Weighted median	14	0.056479	0.377574	0.881093
Gut microbiota abundance (k_Bacteria.p_Firmicutes.c_Clostridia.o_Clostridiales.f_Eubacteriaceae.g_Eubacterium.s_Eubacterium_siraeum)	Inverse variance weighted	14	-0.0686847	0.279098	0.805608
Gut microbiota abundance (k_Bacteria.p_Firmicutes.c_Clostridia.o_Clostridiales.f_Eubacteriaceae.g_Eubacterium.s_Eubacterium_siraeum)	Simple mode	14	-0.831273	0.67587	0.240517
Gut microbiota abundance (k_Bacteria.p_Firmicutes.c_Clostridia.o_Clostridiales.f_Eubacteriaceae.g_Eubacterium.s_Eubacterium_siraeum)	Weighted mode	14	-0.800522	0.676215	0.257676
Gut microbiota abundance (k_Bacteria.p_Firmicutes.c_Clostridia.o_Clostridiales.f_Eubacteriaceae.g_Eubacterium.s_Eubacterium_ventriosum)	MR Egger	6	2.04621	3.15556	0.552041
Gut microbiota abundance (k_Bacteria.p_Firmicutes.c_Clostridia.o_Clostridiales.f_Eubacteriaceae.g_Eubacterium.s_Eubacterium_ventriosum)	Weighted median	6	0.0273416	0.326947	0.933353
Gut microbiota abundance (k_Bacteria.p_Firmicutes.c_Clostridia.o_Clostridiales.f_Eubacteriaceae.g_Eubacterium.s_Eubacterium_ventriosum)	Inverse variance weighted	6	0.0308333	0.279606	0.912192
Gut microbiota abundance (k_Bacteria.p_Firmicutes.c_Clostridia.o_Clostridiales.f_Eubacteriaceae.g_Eubacterium.s_Eubacterium_ventriosum)	Simple mode	6	-0.112204	0.451687	0.813697
Gut microbiota abundance (k_Bacteria.p_Firmicutes.c_Clostridia.o_Clostridiales.f_Eubacteriaceae.g_Eubacterium.s_Eubacterium_ventriosum)	Weighted mode	6	0.0348944	0.422828	0.93743
Gut microbiota abundance (k_Bacteria.p_Firmicutes.c_Clostridia.o_Clostridiales.f_Oscillospiraceae.g_Oscillibacter.s_Oscillibacter_unclassified)	MR Egger	8	0.623522	2.99042	0.841732
Gut microbiota abundance (k_Bacteria.p_Firmicutes.c_Clostridia.o_Clostridiales.f_Oscillospiraceae.g_Oscillibacter.s_Oscillibacter_unclassified)	Weighted median	8	0.762241	0.535911	0.154931
Gut microbiota abundance (k_Bacteria.p_Firmicutes.c_Clostridia.o_Clostridiales.f_Oscillospiraceae.g_Oscillibacter.s_Oscillibacter_unclassified)	Inverse variance weighted	8	0.696001	0.417065	0.0951553
Gut microbiota abundance (k_Bacteria.p_Firmicutes.c_Clostridia.o_Clostridiales.f_Oscillospiraceae.g_Oscillibacter.s_Oscillibacter_unclassified)	Simple mode	8	1.1247	0.81313	0.20912
Gut microbiota abundance (k_Bacteria.p_Firmicutes.c_Clostridia.o_Clostridiales.f_Oscillospiraceae.g_Oscillibacter.s_Oscillibacter_unclassified)	Weighted mode	8	0.949498	0.760716	0.2521
Gut microbiota abundance (k_Bacteria.p_Firmicutes.c_Clostridia.o_Clostridiales.f_Ruminococcaceae.g_Faecalibacterium.s_Faecalibacterium_prausnitzii)	MR Egger	8	-1.81139	2.40704	0.480198
Gut microbiota abundance (k_Bacteria.p_Firmicutes.c_Clostridia.o_Clostridiales.f_Ruminococcaceae.g_Faecalibacterium.s_Faecalibacterium_prausnitzii)	Weighted median	8	-0.0396987	0.59626	0.946916
Gut microbiota abundance (k_Bacteria.p_Firmicutes.c_Clostridia.o_Clostridiales.f_Ruminococcaceae.g_Faecalibacterium.s_Faecalibacterium_prausnitzii)	Inverse variance weighted	8	-0.199693	0.499916	0.689559
Gut microbiota abundance (k_Bacteria.p_Firmicutes.c_Clostridia.o_Clostridiales.f_Ruminococcaceae.g_Faecalibacterium.s_Faecalibacterium_prausnitzii)	Simple mode	8	0.708555	0.97834	0.492407
Gut microbiota abundance (k_Bacteria.p_Firmicutes.c_Clostridia.o_Clostridiales.f_Ruminococcaceae.g_Faecalibacterium.s_Faecalibacterium_prausnitzii)	Weighted mode	8	0.381359	0.97677	0.707829
Gut microbiota abundance (k_Bacteria.p_Firmicutes.c_Clostridia.o_Clostridiales.f_Ruminococcaceae.g_Ruminococcaceae_noname.s_Ruminococcaceae_bacterium_D16)	MR Egger	10	-0.579905	1.0268	0.587711
Gut microbiota abundance (k_Bacteria.p_Firmicutes.c_Clostridia.o_Clostridiales.f_Ruminococcaceae.g_Ruminococcaceae_noname.s_Ruminococcaceae_bacterium_D16)	Weighted median	10	0.0764414	0.248552	0.758427
Gut microbiota abundance (k_Bacteria.p_Firmicutes.c_Clostridia.o_Clostridiales.f_Ruminococcaceae.g_Ruminococcaceae_noname.s_Ruminococcaceae_bacterium_D16)	Inverse variance weighted	10	-0.229598	0.191606	0.230807
Gut microbiota abundance (k_Bacteria.p_Firmicutes.c_Clostridia.o_Clostridiales.f_Ruminococcaceae.g_Ruminococcaceae_noname.s_Ruminococcaceae_bacterium_D16)	Simple mode	10	0.133344	0.415598	0.755651
Gut microbiota abundance (k_Bacteria.p_Firmicutes.c_Clostridia.o_Clostridiales.f_Ruminococcaceae.g_Ruminococcaceae_noname.s_Ruminococcaceae_bacterium_D16)	Weighted mode	10	0.177578	0.378148	0.64981
Gut microbiota abundance (k_Bacteria.p_Firmicutes.c_Clostridia.o_Clostridiales.f_Ruminococcaceae.g_Ruminococcus.s_Ruminococcus_bromii)	MR Egger	7	0.496458	2.33167	0.839798
Gut microbiota abundance (k_Bacteria.p_Firmicutes.c_Clostridia.o_Clostridiales.f_Ruminococcaceae.g_Ruminococcus.s_Ruminococcus_bromii)	Weighted median	7	-0.173394	0.482992	0.719595
Gut microbiota abundance (k_Bacteria.p_Firmicutes.c_Clostridia.o_Clostridiales.f_Ruminococcaceae.g_Ruminococcus.s_Ruminococcus_bromii)	Inverse variance weighted	7	0.141633	0.352765	0.688058
Gut microbiota abundance (k_Bacteria.p_Firmicutes.c_Clostridia.o_Clostridiales.f_Ruminococcaceae.g_Ruminococcus.s_Ruminococcus_bromii)	Simple mode	7	-0.450914	0.74977	0.569581
Gut microbiota abundance (k_Bacteria.p_Firmicutes.c_Clostridia.o_Clostridiales.f_Ruminococcaceae.g_Ruminococcus.s_Ruminococcus_bromii)	Weighted mode	7	-0.492946	0.806124	0.563304
Gut microbiota abundance (k_Bacteria.p_Firmicutes.c_Clostridia.o_Clostridiales.f_Ruminococcaceae.g_Ruminococcus.s_Ruminococcus_callidus)	MR Egger	5	-0.168804	1.56265	0.920796
Gut microbiota abundance (k_Bacteria.p_Firmicutes.c_Clostridia.o_Clostridiales.f_Ruminococcaceae.g_Ruminococcus.s_Ruminococcus_callidus)	Weighted median	5	0.317302	0.374103	0.396345
Gut microbiota abundance (k_Bacteria.p_Firmicutes.c_Clostridia.o_Clostridiales.f_Ruminococcaceae.g_Ruminococcus.s_Ruminococcus_callidus)	Inverse variance weighted	5	0.396847	0.317343	0.211106
Gut microbiota abundance (k_Bacteria.p_Firmicutes.c_Clostridia.o_Clostridiales.f_Ruminococcaceae.g_Ruminococcus.s_Ruminococcus_callidus)	Simple mode	5	0.3571	0.498132	0.51308
Gut microbiota abundance (k_Bacteria.p_Firmicutes.c_Clostridia.o_Clostridiales.f_Ruminococcaceae.g_Ruminococcus.s_Ruminococcus_callidus)	Weighted mode	5	0.36562	0.484908	0.492804
Gut microbiota abundance (k_Bacteria.p_Firmicutes.c_Clostridia.o_Clostridiales.f_Ruminococcaceae.g_Ruminococcus.s_Ruminococcus_lactaris)	MR Egger	7	-0.0325293	1.11663	0.977887
Gut microbiota abundance (k_Bacteria.p_Firmicutes.c_Clostridia.o_Clostridiales.f_Ruminococcaceae.g_Ruminococcus.s_Ruminococcus_lactaris)	Weighted median	7	-0.075705	0.36617	0.836206
Gut microbiota abundance (k_Bacteria.p_Firmicutes.c_Clostridia.o_Clostridiales.f_Ruminococcaceae.g_Ruminococcus.s_Ruminococcus_lactaris)	Inverse variance weighted	7	-0.0144332	0.29957	0.961573
Gut microbiota abundance (k_Bacteria.p_Firmicutes.c_Clostridia.o_Clostridiales.f_Ruminococcaceae.g_Ruminococcus.s_Ruminococcus_lactaris)	Simple mode	7	-0.197088	0.532703	0.724108
Gut microbiota abundance (k_Bacteria.p_Firmicutes.c_Clostridia.o_Clostridiales.f_Ruminococcaceae.g_Ruminococcus.s_Ruminococcus_lactaris)	Weighted mode	7	-0.176659	0.537473	0.753564
Gut microbiota abundance (k_Bacteria.p_Firmicutes.c_Clostridia.o_Clostridiales.f_Ruminococcaceae.g_Subdoligranulum.s_Subdoligranulum_unclassified)	MR Egger	13	-0.318438	1.31646	0.813317
Gut microbiota abundance (k_Bacteria.p_Firmicutes.c_Clostridia.o_Clostridiales.f_Ruminococcaceae.g_Subdoligranulum.s_Subdoligranulum_unclassified)	Weighted median	13	-0.717387	0.427059	0.0929901
Gut microbiota abundance (k_Bacteria.p_Firmicutes.c_Clostridia.o_Clostridiales.f_Ruminococcaceae.g_Subdoligranulum.s_Subdoligranulum_unclassified)	Inverse variance weighted	13	-0.382879	0.316951	0.227044
Gut microbiota abundance (k_Bacteria.p_Firmicutes.c_Clostridia.o_Clostridiales.f_Ruminococcaceae.g_Subdoligranulum.s_Subdoligranulum_unclassified)	Simple mode	13	-0.624513	0.690501	0.383563
Gut microbiota abundance (k_Bacteria.p_Firmicutes.c_Clostridia.o_Clostridiales.f_Ruminococcaceae.g_Subdoligranulum.s_Subdoligranulum_unclassified)	Weighted mode	13	-0.656687	0.640104	0.325172
Gut microbiota abundance (k_Bacteria.p_Firmicutes.c_Erysipelotrichia.o_Erysipelotrichales.f_Erysipelotrichaceae.g_Erysipelotrichaceae_noname.s_Eubacterium_biforme)	MR Egger	7	0.518774	0.792356	0.541563
Gut microbiota abundance (k_Bacteria.p_Firmicutes.c_Erysipelotrichia.o_Erysipelotrichales.f_Erysipelotrichaceae.g_Erysipelotrichaceae_noname.s_Eubacterium_biforme)	Weighted median	7	0.125224	0.296135	0.672396
Gut microbiota abundance (k_Bacteria.p_Firmicutes.c_Erysipelotrichia.o_Erysipelotrichales.f_Erysipelotrichaceae.g_Erysipelotrichaceae_noname.s_Eubacterium_biforme)	Inverse variance weighted	7	0.229401	0.230845	0.320348
Gut microbiota abundance (k_Bacteria.p_Firmicutes.c_Erysipelotrichia.o_Erysipelotrichales.f_Erysipelotrichaceae.g_Erysipelotrichaceae_noname.s_Eubacterium_biforme)	Simple mode	7	0.0935553	0.411815	0.827828
Gut microbiota abundance (k_Bacteria.p_Firmicutes.c_Erysipelotrichia.o_Erysipelotrichales.f_Erysipelotrichaceae.g_Erysipelotrichaceae_noname.s_Eubacterium_biforme)	Weighted mode	7	0.0717497	0.364911	0.850614
Gut microbiota abundance (k_Bacteria.p_Firmicutes.c_Erysipelotrichia.o_Erysipelotrichales.f_Erysipelotrichaceae.g_Holdemania.s_Holdemania_filiformis)	MR Egger	3	-0.571927	2.84039	0.873505
Gut microbiota abundance (k_Bacteria.p_Firmicutes.c_Erysipelotrichia.o_Erysipelotrichales.f_Erysipelotrichaceae.g_Holdemania.s_Holdemania_filiformis)	Weighted median	3	0.429581	0.43494	0.32331
Gut microbiota abundance (k_Bacteria.p_Firmicutes.c_Erysipelotrichia.o_Erysipelotrichales.f_Erysipelotrichaceae.g_Holdemania.s_Holdemania_filiformis)	Inverse variance weighted	3	0.406446	0.371527	0.27396
Gut microbiota abundance (k_Bacteria.p_Firmicutes.c_Erysipelotrichia.o_Erysipelotrichales.f_Erysipelotrichaceae.g_Holdemania.s_Holdemania_filiformis)	Simple mode	3	0.446646	0.487171	0.456022
Gut microbiota abundance (k_Bacteria.p_Firmicutes.c_Erysipelotrichia.o_Erysipelotrichales.f_Erysipelotrichaceae.g_Holdemania.s_Holdemania_filiformis)	Weighted mode	3	0.469106	0.540761	0.477124
Gut microbiota abundance (k_Bacteria.p_Firmicutes.c_Erysipelotrichia.o_Erysipelotrichales.f_Erysipelotrichaceae.g_Holdemania.s_Holdemania_unclassified)	MR Egger	10	-0.685227	1.00683	0.515348
Gut microbiota abundance (k_Bacteria.p_Firmicutes.c_Erysipelotrichia.o_Erysipelotrichales.f_Erysipelotrichaceae.g_Holdemania.s_Holdemania_unclassified)	Weighted median	10	0.0317416	0.289434	0.912673
Gut microbiota abundance (k_Bacteria.p_Firmicutes.c_Erysipelotrichia.o_Erysipelotrichales.f_Erysipelotrichaceae.g_Holdemania.s_Holdemania_unclassified)	Inverse variance weighted	10	-0.0288409	0.220903	0.896124
Gut microbiota abundance (k_Bacteria.p_Firmicutes.c_Erysipelotrichia.o_Erysipelotrichales.f_Erysipelotrichaceae.g_Holdemania.s_Holdemania_unclassified)	Simple mode	10	0.160863	0.447404	0.727477
Gut microbiota abundance (k_Bacteria.p_Firmicutes.c_Erysipelotrichia.o_Erysipelotrichales.f_Erysipelotrichaceae.g_Holdemania.s_Holdemania_unclassified)	Weighted mode	10	0.190628	0.449353	0.68136
Gut microbiota abundance (k_Bacteria.p_Firmicutes.c_Negativicutes.o_Selenomonadales.f_Acidaminococcaceae.g_Phascolarctobacterium.s_Phascolarctobacterium_succinatutens)	MR Egger	8	-1.82529	0.759066	0.0529582
Gut microbiota abundance (k_Bacteria.p_Firmicutes.c_Negativicutes.o_Selenomonadales.f_Acidaminococcaceae.g_Phascolarctobacterium.s_Phascolarctobacterium_succinatutens)	Weighted median	8	0.203638	0.309862	0.511059
Gut microbiota abundance (k_Bacteria.p_Firmicutes.c_Negativicutes.o_Selenomonadales.f_Acidaminococcaceae.g_Phascolarctobacterium.s_Phascolarctobacterium_succinatutens)	Inverse variance weighted	8	-0.033716	0.234038	0.885451
Gut microbiota abundance (k_Bacteria.p_Firmicutes.c_Negativicutes.o_Selenomonadales.f_Acidaminococcaceae.g_Phascolarctobacterium.s_Phascolarctobacterium_succinatutens)	Simple mode	8	0.346195	0.507107	0.516753
Gut microbiota abundance (k_Bacteria.p_Firmicutes.c_Negativicutes.o_Selenomonadales.f_Acidaminococcaceae.g_Phascolarctobacterium.s_Phascolarctobacterium_succinatutens)	Weighted mode	8	0.346195	0.50644	0.516218
Gut microbiota abundance (k_Bacteria.p_Firmicutes.c_Negativicutes.o_Selenomonadales.f_Veillonellaceae.g_Dialister.s_Dialister_invisus)	MR Egger	6	-1.14007	1.44021	0.47289
Gut microbiota abundance (k_Bacteria.p_Firmicutes.c_Negativicutes.o_Selenomonadales.f_Veillonellaceae.g_Dialister.s_Dialister_invisus)	Weighted median	6	-0.650213	0.404745	0.10817
Gut microbiota abundance (k_Bacteria.p_Firmicutes.c_Negativicutes.o_Selenomonadales.f_Veillonellaceae.g_Dialister.s_Dialister_invisus)	Inverse variance weighted	6	-0.535354	0.311205	0.085385
Gut microbiota abundance (k_Bacteria.p_Firmicutes.c_Negativicutes.o_Selenomonadales.f_Veillonellaceae.g_Dialister.s_Dialister_invisus)	Simple mode	6	-0.860257	0.623305	0.226057
Gut microbiota abundance (k_Bacteria.p_Firmicutes.c_Negativicutes.o_Selenomonadales.f_Veillonellaceae.g_Dialister.s_Dialister_invisus)	Weighted mode	6	-0.749775	0.610457	0.274021
Gut microbiota abundance (k_Bacteria.p_Firmicutes.c_Negativicutes.o_Selenomonadales.f_Veillonellaceae.g_Veillonella.s_Veillonella_unclassified)	MR Egger	10	-0.585163	1.12972	0.618495
Gut microbiota abundance (k_Bacteria.p_Firmicutes.c_Negativicutes.o_Selenomonadales.f_Veillonellaceae.g_Veillonella.s_Veillonella_unclassified)	Weighted median	10	0.271521	0.315492	0.389443
Gut microbiota abundance (k_Bacteria.p_Firmicutes.c_Negativicutes.o_Selenomonadales.f_Veillonellaceae.g_Veillonella.s_Veillonella_unclassified)	Inverse variance weighted	10	0.315575	0.288549	0.274103
Gut microbiota abundance (k_Bacteria.p_Firmicutes.c_Negativicutes.o_Selenomonadales.f_Veillonellaceae.g_Veillonella.s_Veillonella_unclassified)	Simple mode	10	0.399585	0.599856	0.522032
Gut microbiota abundance (k_Bacteria.p_Firmicutes.c_Negativicutes.o_Selenomonadales.f_Veillonellaceae.g_Veillonella.s_Veillonella_unclassified)	Weighted mode	10	0.246652	0.530099	0.652773
Gut microbiota abundance (k_Bacteria.p_Proteobacteria.c_Betaproteobacteria.o_Burkholderiales.f_Burkholderiales_noname.g_Burkholderiales_noname.s_Burkholderiales_bacterium_1_1_47)	MR Egger	12	2.40951	1.15947	0.064402
Gut microbiota abundance (k_Bacteria.p_Proteobacteria.c_Betaproteobacteria.o_Burkholderiales.f_Burkholderiales_noname.g_Burkholderiales_noname.s_Burkholderiales_bacterium_1_1_47)	Weighted median	12	0.0346559	0.288699	0.90445
Gut microbiota abundance (k_Bacteria.p_Proteobacteria.c_Betaproteobacteria.o_Burkholderiales.f_Burkholderiales_noname.g_Burkholderiales_noname.s_Burkholderiales_bacterium_1_1_47)	Inverse variance weighted	12	0.218895	0.212566	0.303117
Gut microbiota abundance (k_Bacteria.p_Proteobacteria.c_Betaproteobacteria.o_Burkholderiales.f_Burkholderiales_noname.g_Burkholderiales_noname.s_Burkholderiales_bacterium_1_1_47)	Simple mode	12	-0.328609	0.511592	0.53382
Gut microbiota abundance (k_Bacteria.p_Proteobacteria.c_Betaproteobacteria.o_Burkholderiales.f_Burkholderiales_noname.g_Burkholderiales_noname.s_Burkholderiales_bacterium_1_1_47)	Weighted mode	12	-0.311502	0.50108	0.546833
Gut microbiota abundance (k_Bacteria.p_Proteobacteria.c_Betaproteobacteria.o_Burkholderiales.f_Oxalobacteraceae.g_Oxalobacter.s_Oxalobacter_formigenes)	MR Egger	10	0.772162	1.79824	0.678964
Gut microbiota abundance (k_Bacteria.p_Proteobacteria.c_Betaproteobacteria.o_Burkholderiales.f_Oxalobacteraceae.g_Oxalobacter.s_Oxalobacter_formigenes)	Weighted median	10	0.273346	0.327012	0.403217
Gut microbiota abundance (k_Bacteria.p_Proteobacteria.c_Betaproteobacteria.o_Burkholderiales.f_Oxalobacteraceae.g_Oxalobacter.s_Oxalobacter_formigenes)	Inverse variance weighted	10	0.238777	0.259289	0.357106
Gut microbiota abundance (k_Bacteria.p_Proteobacteria.c_Betaproteobacteria.o_Burkholderiales.f_Oxalobacteraceae.g_Oxalobacter.s_Oxalobacter_formigenes)	Simple mode	10	0.603288	0.588285	0.331898
Gut microbiota abundance (k_Bacteria.p_Proteobacteria.c_Betaproteobacteria.o_Burkholderiales.f_Oxalobacteraceae.g_Oxalobacter.s_Oxalobacter_formigenes)	Weighted mode	10	0.645209	0.564582	0.282607
Gut microbiota abundance (k_Bacteria.p_Proteobacteria.c_Betaproteobacteria.o_Burkholderiales.f_Sutterellaceae.g_Parasutterella.s_Parasutterella_excrementihominis)	MR Egger	13	0.201032	1.42824	0.890608
Gut microbiota abundance (k_Bacteria.p_Proteobacteria.c_Betaproteobacteria.o_Burkholderiales.f_Sutterellaceae.g_Parasutterella.s_Parasutterella_excrementihominis)	Weighted median	13	0.100216	0.327057	0.759287
Gut microbiota abundance (k_Bacteria.p_Proteobacteria.c_Betaproteobacteria.o_Burkholderiales.f_Sutterellaceae.g_Parasutterella.s_Parasutterella_excrementihominis)	Inverse variance weighted	13	0.0003943	0.246375	0.998723
Gut microbiota abundance (k_Bacteria.p_Proteobacteria.c_Betaproteobacteria.o_Burkholderiales.f_Sutterellaceae.g_Parasutterella.s_Parasutterella_excrementihominis)	Simple mode	13	0.201526	0.557474	0.724012
Gut microbiota abundance (k_Bacteria.p_Proteobacteria.c_Betaproteobacteria.o_Burkholderiales.f_Sutterellaceae.g_Parasutterella.s_Parasutterella_excrementihominis)	Weighted mode	13	0.265907	0.53223	0.626385
Gut microbiota abundance (k_Bacteria.p_Proteobacteria.c_Betaproteobacteria.o_Burkholderiales.f_Sutterellaceae.g_Sutterella.s_Sutterella_wadsworthensis)	MR Egger	5	2.42573	3.31065	0.516796
Gut microbiota abundance (k_Bacteria.p_Proteobacteria.c_Betaproteobacteria.o_Burkholderiales.f_Sutterellaceae.g_Sutterella.s_Sutterella_wadsworthensis)	Weighted median	5	-0.270341	0.575884	0.638758
Gut microbiota abundance (k_Bacteria.p_Proteobacteria.c_Betaproteobacteria.o_Burkholderiales.f_Sutterellaceae.g_Sutterella.s_Sutterella_wadsworthensis)	Inverse variance weighted	5	-0.0903173	0.461334	0.844787
Gut microbiota abundance (k_Bacteria.p_Proteobacteria.c_Betaproteobacteria.o_Burkholderiales.f_Sutterellaceae.g_Sutterella.s_Sutterella_wadsworthensis)	Simple mode	5	-0.154368	0.849012	0.864565
Gut microbiota abundance (k_Bacteria.p_Proteobacteria.c_Betaproteobacteria.o_Burkholderiales.f_Sutterellaceae.g_Sutterella.s_Sutterella_wadsworthensis)	Weighted mode	5	-0.272604	0.875977	0.771192
Gut microbiota abundance (k_Bacteria.p_Proteobacteria.c_Deltaproteobacteria.o_Desulfovibrionales.f_Desulfovibrionaceae.g_Bilophila.s_Bilophila_unclassified)	MR Egger	11	1.58261	2.22246	0.494448
Gut microbiota abundance (k_Bacteria.p_Proteobacteria.c_Deltaproteobacteria.o_Desulfovibrionales.f_Desulfovibrionaceae.g_Bilophila.s_Bilophila_unclassified)	Weighted median	11	-0.0717615	0.429519	0.867312
Gut microbiota abundance (k_Bacteria.p_Proteobacteria.c_Deltaproteobacteria.o_Desulfovibrionales.f_Desulfovibrionaceae.g_Bilophila.s_Bilophila_unclassified)	Inverse variance weighted	11	-0.21575	0.335257	0.519877
Gut microbiota abundance (k_Bacteria.p_Proteobacteria.c_Deltaproteobacteria.o_Desulfovibrionales.f_Desulfovibrionaceae.g_Bilophila.s_Bilophila_unclassified)	Simple mode	11	0.00129211	0.673513	0.998507
Gut microbiota abundance (k_Bacteria.p_Proteobacteria.c_Deltaproteobacteria.o_Desulfovibrionales.f_Desulfovibrionaceae.g_Bilophila.s_Bilophila_unclassified)	Weighted mode	11	-0.0636171	0.666654	0.92586
Gut microbiota abundance (k_Bacteria.p_Proteobacteria.c_Deltaproteobacteria.o_Desulfovibrionales.f_Desulfovibrionaceae.g_Bilophila.s_Bilophila_wadsworthia)	MR Egger	7	0.595473	1.09107	0.608681
Gut microbiota abundance (k_Bacteria.p_Proteobacteria.c_Deltaproteobacteria.o_Desulfovibrionales.f_Desulfovibrionaceae.g_Bilophila.s_Bilophila_wadsworthia)	Weighted median	7	-0.346952	0.536625	0.517927
Gut microbiota abundance (k_Bacteria.p_Proteobacteria.c_Deltaproteobacteria.o_Desulfovibrionales.f_Desulfovibrionaceae.g_Bilophila.s_Bilophila_wadsworthia)	Inverse variance weighted	7	-0.0273489	0.382265	0.942965
Gut microbiota abundance (k_Bacteria.p_Proteobacteria.c_Deltaproteobacteria.o_Desulfovibrionales.f_Desulfovibrionaceae.g_Bilophila.s_Bilophila_wadsworthia)	Simple mode	7	-0.722655	0.836288	0.420719
Gut microbiota abundance (k_Bacteria.p_Proteobacteria.c_Deltaproteobacteria.o_Desulfovibrionales.f_Desulfovibrionaceae.g_Bilophila.s_Bilophila_wadsworthia)	Weighted mode	7	-0.676077	0.788715	0.42425
Gut microbiota abundance (k_Bacteria.p_Proteobacteria.c_Deltaproteobacteria.o_Desulfovibrionales.f_Desulfovibrionaceae.g_Desulfovibrio.s_Desulfovibrio_piger)	MR Egger	6	-0.780091	0.968858	0.46586
Gut microbiota abundance (k_Bacteria.p_Proteobacteria.c_Deltaproteobacteria.o_Desulfovibrionales.f_Desulfovibrionaceae.g_Desulfovibrio.s_Desulfovibrio_piger)	Weighted median	6	-0.367168	0.351446	0.296145
Gut microbiota abundance (k_Bacteria.p_Proteobacteria.c_Deltaproteobacteria.o_Desulfovibrionales.f_Desulfovibrionaceae.g_Desulfovibrio.s_Desulfovibrio_piger)	Inverse variance weighted	6	-0.361412	0.284519	0.203993
Gut microbiota abundance (k_Bacteria.p_Proteobacteria.c_Deltaproteobacteria.o_Desulfovibrionales.f_Desulfovibrionaceae.g_Desulfovibrio.s_Desulfovibrio_piger)	Simple mode	6	-0.350886	0.497365	0.512007
Gut microbiota abundance (k_Bacteria.p_Proteobacteria.c_Deltaproteobacteria.o_Desulfovibrionales.f_Desulfovibrionaceae.g_Desulfovibrio.s_Desulfovibrio_piger)	Weighted mode	6	-0.37001	0.468407	0.465362
Gut microbiota abundance (k_Bacteria.p_Proteobacteria.c_Gammaproteobacteria.o_Enterobacteriales.f_Enterobacteriaceae.g_Escherichia.s_Escherichia_coli)	MR Egger	12	0.935108	0.989227	0.36679
Gut microbiota abundance (k_Bacteria.p_Proteobacteria.c_Gammaproteobacteria.o_Enterobacteriales.f_Enterobacteriaceae.g_Escherichia.s_Escherichia_coli)	Weighted median	12	-0.0200875	0.323938	0.950555
Gut microbiota abundance (k_Bacteria.p_Proteobacteria.c_Gammaproteobacteria.o_Enterobacteriales.f_Enterobacteriaceae.g_Escherichia.s_Escherichia_coli)	Inverse variance weighted	12	0.202583	0.242103	0.402724
Gut microbiota abundance (k_Bacteria.p_Proteobacteria.c_Gammaproteobacteria.o_Enterobacteriales.f_Enterobacteriaceae.g_Escherichia.s_Escherichia_coli)	Simple mode	12	-0.402664	0.618603	0.528458
Gut microbiota abundance (k_Bacteria.p_Proteobacteria.c_Gammaproteobacteria.o_Enterobacteriales.f_Enterobacteriaceae.g_Escherichia.s_Escherichia_coli)	Weighted mode	12	-0.366437	0.601038	0.554463
Gut microbiota abundance (k_Bacteria.p_Proteobacteria.c_Gammaproteobacteria.o_Enterobacteriales.f_Enterobacteriaceae.g_Escherichia.s_Escherichia_unclassified)	MR Egger	8	-1.32414	1.36961	0.370981
Gut microbiota abundance (k_Bacteria.p_Proteobacteria.c_Gammaproteobacteria.o_Enterobacteriales.f_Enterobacteriaceae.g_Escherichia.s_Escherichia_unclassified)	Weighted median	8	0.405505	0.429783	0.34542
Gut microbiota abundance (k_Bacteria.p_Proteobacteria.c_Gammaproteobacteria.o_Enterobacteriales.f_Enterobacteriaceae.g_Escherichia.s_Escherichia_unclassified)	Inverse variance weighted	8	0.699915	0.347394	0.0439302
Gut microbiota abundance (k_Bacteria.p_Proteobacteria.c_Gammaproteobacteria.o_Enterobacteriales.f_Enterobacteriaceae.g_Escherichia.s_Escherichia_unclassified)	Simple mode	8	0.253606	0.655948	0.710518
Gut microbiota abundance (k_Bacteria.p_Proteobacteria.c_Gammaproteobacteria.o_Enterobacteriales.f_Enterobacteriaceae.g_Escherichia.s_Escherichia_unclassified)	Weighted mode	8	0.293987	0.613039	0.646163
Gut microbiota abundance (k_Bacteria.p_Proteobacteria.c_Gammaproteobacteria.o_Pasteurellales.f_Pasteurellaceae.g_Haemophilus.s_Haemophilus_parainfluenzae)	MR Egger	6	-3.0905	2.01842	0.200486
Gut microbiota abundance (k_Bacteria.p_Proteobacteria.c_Gammaproteobacteria.o_Pasteurellales.f_Pasteurellaceae.g_Haemophilus.s_Haemophilus_parainfluenzae)	Weighted median	6	-0.0955252	0.384892	0.80399
Gut microbiota abundance (k_Bacteria.p_Proteobacteria.c_Gammaproteobacteria.o_Pasteurellales.f_Pasteurellaceae.g_Haemophilus.s_Haemophilus_parainfluenzae)	Inverse variance weighted	6	-0.125029	0.330934	0.705575
Gut microbiota abundance (k_Bacteria.p_Proteobacteria.c_Gammaproteobacteria.o_Pasteurellales.f_Pasteurellaceae.g_Haemophilus.s_Haemophilus_parainfluenzae)	Simple mode	6	-0.738727	0.689014	0.332651
Gut microbiota abundance (k_Bacteria.p_Proteobacteria.c_Gammaproteobacteria.o_Pasteurellales.f_Pasteurellaceae.g_Haemophilus.s_Haemophilus_parainfluenzae)	Weighted mode	6	-0.678969	0.65181	0.34529
Gut microbiota abundance (k_Bacteria.p_Verrucomicrobia.c_Verrucomicrobiae.o_Verrucomicrobiales.f_Verrucomicrobiaceae.g_Akkermansia.s_Akkermansia_muciniphila)	MR Egger	14	2.01703	1.34023	0.158188
Gut microbiota abundance (k_Bacteria.p_Verrucomicrobia.c_Verrucomicrobiae.o_Verrucomicrobiales.f_Verrucomicrobiaceae.g_Akkermansia.s_Akkermansia_muciniphila)	Weighted median	14	0.148872	0.371281	0.688443
Gut microbiota abundance (k_Bacteria.p_Verrucomicrobia.c_Verrucomicrobiae.o_Verrucomicrobiales.f_Verrucomicrobiaceae.g_Akkermansia.s_Akkermansia_muciniphila)	Inverse variance weighted	14	0.097732	0.295368	0.740734
Gut microbiota abundance (k_Bacteria.p_Verrucomicrobia.c_Verrucomicrobiae.o_Verrucomicrobiales.f_Verrucomicrobiaceae.g_Akkermansia.s_Akkermansia_muciniphila)	Simple mode	14	-0.470728	0.624813	0.464642
Gut microbiota abundance (k_Bacteria.p_Verrucomicrobia.c_Verrucomicrobiae.o_Verrucomicrobiales.f_Verrucomicrobiaceae.g_Akkermansia.s_Akkermansia_muciniphila)	Weighted mode	14	-0.00603597	0.546201	0.991351
Gut microbiota abundance (k_Bacteria.p_Bacteroidetes.c_Bacteroidia.o_Bacteroidales.f_Bacteroidaceae.g_Bacteroides.s_Bacteroides_caccae)	MR Egger	9	0.664184	0.97235	0.516525
Gut microbiota abundance (k_Bacteria.p_Bacteroidetes.c_Bacteroidia.o_Bacteroidales.f_Bacteroidaceae.g_Bacteroides.s_Bacteroides_caccae)	Weighted median	9	-0.175488	0.425824	0.680255
Gut microbiota abundance (k_Bacteria.p_Bacteroidetes.c_Bacteroidia.o_Bacteroidales.f_Bacteroidaceae.g_Bacteroides.s_Bacteroides_caccae)	Inverse variance weighted	9	0.024875	0.298703	0.933631
Gut microbiota abundance (k_Bacteria.p_Bacteroidetes.c_Bacteroidia.o_Bacteroidales.f_Bacteroidaceae.g_Bacteroides.s_Bacteroides_caccae)	Simple mode	9	-0.48935	0.596734	0.435939
Gut microbiota abundance (k_Bacteria.p_Bacteroidetes.c_Bacteroidia.o_Bacteroidales.f_Bacteroidaceae.g_Bacteroides.s_Bacteroides_caccae)	Weighted mode	9	-0.300139	0.558372	0.605531
Gut microbiota abundance (k_Bacteria.p_Bacteroidetes.c_Bacteroidia.o_Bacteroidales.f_Bacteroidaceae.g_Bacteroides.s_Bacteroides_cellulosilyticus)	MR Egger	11	-0.467108	1.00305	0.652502
Gut microbiota abundance (k_Bacteria.p_Bacteroidetes.c_Bacteroidia.o_Bacteroidales.f_Bacteroidaceae.g_Bacteroides.s_Bacteroides_cellulosilyticus)	Weighted median	11	0.0835209	0.325498	0.797492
Gut microbiota abundance (k_Bacteria.p_Bacteroidetes.c_Bacteroidia.o_Bacteroidales.f_Bacteroidaceae.g_Bacteroides.s_Bacteroides_cellulosilyticus)	Inverse variance weighted	11	-0.0747703	0.235511	0.750878
Gut microbiota abundance (k_Bacteria.p_Bacteroidetes.c_Bacteroidia.o_Bacteroidales.f_Bacteroidaceae.g_Bacteroides.s_Bacteroides_cellulosilyticus)	Simple mode	11	0.333128	0.57355	0.574218
Gut microbiota abundance (k_Bacteria.p_Bacteroidetes.c_Bacteroidia.o_Bacteroidales.f_Bacteroidaceae.g_Bacteroides.s_Bacteroides_cellulosilyticus)	Weighted mode	11	0.324391	0.54015	0.561498
Gut microbiota abundance (k_Bacteria.p_Bacteroidetes.c_Bacteroidia.o_Bacteroidales.f_Bacteroidaceae.g_Bacteroides.s_Bacteroides_clarus)	MR Egger	8	-0.139022	0.83682	0.87351
Gut microbiota abundance (k_Bacteria.p_Bacteroidetes.c_Bacteroidia.o_Bacteroidales.f_Bacteroidaceae.g_Bacteroides.s_Bacteroides_clarus)	Weighted median	8	-0.212919	0.252841	0.399728
Gut microbiota abundance (k_Bacteria.p_Bacteroidetes.c_Bacteroidia.o_Bacteroidales.f_Bacteroidaceae.g_Bacteroides.s_Bacteroides_clarus)	Inverse variance weighted	8	-0.156452	0.189483	0.408986
Gut microbiota abundance (k_Bacteria.p_Bacteroidetes.c_Bacteroidia.o_Bacteroidales.f_Bacteroidaceae.g_Bacteroides.s_Bacteroides_clarus)	Simple mode	8	-0.23776	0.382708	0.554115
Gut microbiota abundance (k_Bacteria.p_Bacteroidetes.c_Bacteroidia.o_Bacteroidales.f_Bacteroidaceae.g_Bacteroides.s_Bacteroides_clarus)	Weighted mode	8	-0.228223	0.353107	0.538672
Gut microbiota abundance (k_Bacteria.p_Bacteroidetes.c_Bacteroidia.o_Bacteroidales.f_Bacteroidaceae.g_Bacteroides.s_Bacteroides_coprocola)	MR Egger	4	-1.61665	0.919001	0.220625
Gut microbiota abundance (k_Bacteria.p_Bacteroidetes.c_Bacteroidia.o_Bacteroidales.f_Bacteroidaceae.g_Bacteroides.s_Bacteroides_coprocola)	Weighted median	4	-0.202714	0.304393	0.505434
Gut microbiota abundance (k_Bacteria.p_Bacteroidetes.c_Bacteroidia.o_Bacteroidales.f_Bacteroidaceae.g_Bacteroides.s_Bacteroides_coprocola)	Inverse variance weighted	4	0.0176674	0.281063	0.949879
Gut microbiota abundance (k_Bacteria.p_Bacteroidetes.c_Bacteroidia.o_Bacteroidales.f_Bacteroidaceae.g_Bacteroides.s_Bacteroides_coprocola)	Simple mode	4	-0.309018	0.427152	0.521716
Gut microbiota abundance (k_Bacteria.p_Bacteroidetes.c_Bacteroidia.o_Bacteroidales.f_Bacteroidaceae.g_Bacteroides.s_Bacteroides_coprocola)	Weighted mode	4	-0.254069	0.413938	0.582762
Gut microbiota abundance (k_Bacteria.p_Bacteroidetes.c_Bacteroidia.o_Bacteroidales.f_Bacteroidaceae.g_Bacteroides.s_Bacteroides_dorei)	MR Egger	15	0.662009	1.68047	0.70001
Gut microbiota abundance (k_Bacteria.p_Bacteroidetes.c_Bacteroidia.o_Bacteroidales.f_Bacteroidaceae.g_Bacteroides.s_Bacteroides_dorei)	Weighted median	15	0.500194	0.407935	0.220138
Gut microbiota abundance (k_Bacteria.p_Bacteroidetes.c_Bacteroidia.o_Bacteroidales.f_Bacteroidaceae.g_Bacteroides.s_Bacteroides_dorei)	Inverse variance weighted	15	0.542924	0.295095	0.0657938
Gut microbiota abundance (k_Bacteria.p_Bacteroidetes.c_Bacteroidia.o_Bacteroidales.f_Bacteroidaceae.g_Bacteroides.s_Bacteroides_dorei)	Simple mode	15	0.341169	0.633733	0.598792
Gut microbiota abundance (k_Bacteria.p_Bacteroidetes.c_Bacteroidia.o_Bacteroidales.f_Bacteroidaceae.g_Bacteroides.s_Bacteroides_dorei)	Weighted mode	15	0.3553	0.59686	0.561155
Gut microbiota abundance (k_Bacteria.p_Bacteroidetes.c_Bacteroidia.o_Bacteroidales.f_Bacteroidaceae.g_Bacteroides.s_Bacteroides_eggerthii)	MR Egger	7	0.344586	1.276	0.797913
Gut microbiota abundance (k_Bacteria.p_Bacteroidetes.c_Bacteroidia.o_Bacteroidales.f_Bacteroidaceae.g_Bacteroides.s_Bacteroides_eggerthii)	Weighted median	7	0.340313	0.388226	0.380712
Gut microbiota abundance (k_Bacteria.p_Bacteroidetes.c_Bacteroidia.o_Bacteroidales.f_Bacteroidaceae.g_Bacteroides.s_Bacteroides_eggerthii)	Inverse variance weighted	7	-0.348002	0.369195	0.345887
Gut microbiota abundance (k_Bacteria.p_Bacteroidetes.c_Bacteroidia.o_Bacteroidales.f_Bacteroidaceae.g_Bacteroides.s_Bacteroides_eggerthii)	Simple mode	7	0.460895	0.669498	0.516908
Gut microbiota abundance (k_Bacteria.p_Bacteroidetes.c_Bacteroidia.o_Bacteroidales.f_Bacteroidaceae.g_Bacteroides.s_Bacteroides_eggerthii)	Weighted mode	7	0.439261	0.616798	0.503102
Gut microbiota abundance (k_Bacteria.p_Bacteroidetes.c_Bacteroidia.o_Bacteroidales.f_Bacteroidaceae.g_Bacteroides.s_Bacteroides_faecis)	MR Egger	14	1.14938	0.499809	0.0402245
Gut microbiota abundance (k_Bacteria.p_Bacteroidetes.c_Bacteroidia.o_Bacteroidales.f_Bacteroidaceae.g_Bacteroides.s_Bacteroides_faecis)	Weighted median	14	0.22286	0.182602	0.222287
Gut microbiota abundance (k_Bacteria.p_Bacteroidetes.c_Bacteroidia.o_Bacteroidales.f_Bacteroidaceae.g_Bacteroides.s_Bacteroides_faecis)	Inverse variance weighted	14	0.176118	0.144958	0.224382
Gut microbiota abundance (k_Bacteria.p_Bacteroidetes.c_Bacteroidia.o_Bacteroidales.f_Bacteroidaceae.g_Bacteroides.s_Bacteroides_faecis)	Simple mode	14	0.0558943	0.33564	0.870302
Gut microbiota abundance (k_Bacteria.p_Bacteroidetes.c_Bacteroidia.o_Bacteroidales.f_Bacteroidaceae.g_Bacteroides.s_Bacteroides_faecis)	Weighted mode	14	0.0857012	0.301616	0.780779
Gut microbiota abundance (k_Bacteria.p_Bacteroidetes.c_Bacteroidia.o_Bacteroidales.f_Bacteroidaceae.g_Bacteroides.s_Bacteroides_finegoldii)	MR Egger	18	-0.0573446	0.488696	0.908049
Gut microbiota abundance (k_Bacteria.p_Bacteroidetes.c_Bacteroidia.o_Bacteroidales.f_Bacteroidaceae.g_Bacteroides.s_Bacteroides_finegoldii)	Weighted median	18	0.0891527	0.189484	0.637996
Gut microbiota abundance (k_Bacteria.p_Bacteroidetes.c_Bacteroidia.o_Bacteroidales.f_Bacteroidaceae.g_Bacteroides.s_Bacteroides_finegoldii)	Inverse variance weighted	18	0.105269	0.13544	0.43702
Gut microbiota abundance (k_Bacteria.p_Bacteroidetes.c_Bacteroidia.o_Bacteroidales.f_Bacteroidaceae.g_Bacteroides.s_Bacteroides_finegoldii)	Simple mode	18	0.0344461	0.332803	0.918775
Gut microbiota abundance (k_Bacteria.p_Bacteroidetes.c_Bacteroidia.o_Bacteroidales.f_Bacteroidaceae.g_Bacteroides.s_Bacteroides_finegoldii)	Weighted mode	18	0.0463311	0.304724	0.880943
Gut microbiota abundance (k_Bacteria.p_Bacteroidetes.c_Bacteroidia.o_Bacteroidales.f_Bacteroidaceae.g_Bacteroides.s_Bacteroides_fragilis)	MR Egger	16	-0.619325	0.999874	0.5456
Gut microbiota abundance (k_Bacteria.p_Bacteroidetes.c_Bacteroidia.o_Bacteroidales.f_Bacteroidaceae.g_Bacteroides.s_Bacteroides_fragilis)	Weighted median	16	-0.28716	0.257697	0.265137
Gut microbiota abundance (k_Bacteria.p_Bacteroidetes.c_Bacteroidia.o_Bacteroidales.f_Bacteroidaceae.g_Bacteroides.s_Bacteroides_fragilis)	Inverse variance weighted	16	-0.25028	0.220513	0.25638
Gut microbiota abundance (k_Bacteria.p_Bacteroidetes.c_Bacteroidia.o_Bacteroidales.f_Bacteroidaceae.g_Bacteroides.s_Bacteroides_fragilis)	Simple mode	16	-0.34118	0.443628	0.453793
Gut microbiota abundance (k_Bacteria.p_Bacteroidetes.c_Bacteroidia.o_Bacteroidales.f_Bacteroidaceae.g_Bacteroides.s_Bacteroides_fragilis)	Weighted mode	16	-0.320872	0.420506	0.45726
Gut microbiota abundance (k_Bacteria.p_Bacteroidetes.c_Bacteroidia.o_Bacteroidales.f_Bacteroidaceae.g_Bacteroides.s_Bacteroides_intestinalis)	MR Egger	3	0.361259	2.44842	0.906741
Gut microbiota abundance (k_Bacteria.p_Bacteroidetes.c_Bacteroidia.o_Bacteroidales.f_Bacteroidaceae.g_Bacteroides.s_Bacteroides_intestinalis)	Weighted median	3	0.0187317	0.386453	0.961341
Gut microbiota abundance (k_Bacteria.p_Bacteroidetes.c_Bacteroidia.o_Bacteroidales.f_Bacteroidaceae.g_Bacteroides.s_Bacteroides_intestinalis)	Inverse variance weighted	3	0.210394	0.347566	0.544956
Gut microbiota abundance (k_Bacteria.p_Bacteroidetes.c_Bacteroidia.o_Bacteroidales.f_Bacteroidaceae.g_Bacteroides.s_Bacteroides_intestinalis)	Simple mode	3	-0.0944226	0.52575	0.874018
Gut microbiota abundance (k_Bacteria.p_Bacteroidetes.c_Bacteroidia.o_Bacteroidales.f_Bacteroidaceae.g_Bacteroides.s_Bacteroides_intestinalis)	Weighted mode	3	-0.169646	0.58602	0.799459
Gut microbiota abundance (k_Bacteria.p_Bacteroidetes.c_Bacteroidia.o_Bacteroidales.f_Bacteroidaceae.g_Bacteroides.s_Bacteroides_massiliensis)	MR Egger	6	2.29976	1.63746	0.232867
Gut microbiota abundance (k_Bacteria.p_Bacteroidetes.c_Bacteroidia.o_Bacteroidales.f_Bacteroidaceae.g_Bacteroides.s_Bacteroides_massiliensis)	Weighted median	6	-0.139071	0.429638	0.74617
Gut microbiota abundance (k_Bacteria.p_Bacteroidetes.c_Bacteroidia.o_Bacteroidales.f_Bacteroidaceae.g_Bacteroides.s_Bacteroides_massiliensis)	Inverse variance weighted	6	-0.104478	0.340346	0.758863
Gut microbiota abundance (k_Bacteria.p_Bacteroidetes.c_Bacteroidia.o_Bacteroidales.f_Bacteroidaceae.g_Bacteroides.s_Bacteroides_massiliensis)	Simple mode	6	-0.220484	0.62568	0.738912
Gut microbiota abundance (k_Bacteria.p_Bacteroidetes.c_Bacteroidia.o_Bacteroidales.f_Bacteroidaceae.g_Bacteroides.s_Bacteroides_massiliensis)	Weighted mode	6	-0.257956	0.590668	0.680531
Gut microbiota abundance (k_Bacteria.p_Bacteroidetes.c_Bacteroidia.o_Bacteroidales.f_Bacteroidaceae.g_Bacteroides.s_Bacteroides_nordii)	Wald ratio	1	-0.0284535	0.319098	0.928948
Gut microbiota abundance (k_Bacteria.p_Bacteroidetes.c_Bacteroidia.o_Bacteroidales.f_Bacteroidaceae.g_Bacteroides.s_Bacteroides_ovatus)	MR Egger	15	-0.448196	1.20316	0.715512
Gut microbiota abundance (k_Bacteria.p_Bacteroidetes.c_Bacteroidia.o_Bacteroidales.f_Bacteroidaceae.g_Bacteroides.s_Bacteroides_ovatus)	Weighted median	15	0.22186	0.38744	0.566894
Gut microbiota abundance (k_Bacteria.p_Bacteroidetes.c_Bacteroidia.o_Bacteroidales.f_Bacteroidaceae.g_Bacteroides.s_Bacteroides_ovatus)	Inverse variance weighted	15	0.0542447	0.282044	0.847486
Gut microbiota abundance (k_Bacteria.p_Bacteroidetes.c_Bacteroidia.o_Bacteroidales.f_Bacteroidaceae.g_Bacteroides.s_Bacteroides_ovatus)	Simple mode	15	0.597938	0.648133	0.371867
Gut microbiota abundance (k_Bacteria.p_Bacteroidetes.c_Bacteroidia.o_Bacteroidales.f_Bacteroidaceae.g_Bacteroides.s_Bacteroides_ovatus)	Weighted mode	15	0.451906	0.592806	0.458522
Gut microbiota abundance (k_Bacteria.p_Bacteroidetes.c_Bacteroidia.o_Bacteroidales.f_Bacteroidaceae.g_Bacteroides.s_Bacteroides_plebeius)	MR Egger	7	0.470167	0.909645	0.627289
Gut microbiota abundance (k_Bacteria.p_Bacteroidetes.c_Bacteroidia.o_Bacteroidales.f_Bacteroidaceae.g_Bacteroides.s_Bacteroides_plebeius)	Weighted median	7	-0.112444	0.272413	0.679774
Gut microbiota abundance (k_Bacteria.p_Bacteroidetes.c_Bacteroidia.o_Bacteroidales.f_Bacteroidaceae.g_Bacteroides.s_Bacteroides_plebeius)	Inverse variance weighted	7	-0.150437	0.204413	0.461764
Gut microbiota abundance (k_Bacteria.p_Bacteroidetes.c_Bacteroidia.o_Bacteroidales.f_Bacteroidaceae.g_Bacteroides.s_Bacteroides_plebeius)	Simple mode	7	-0.0940114	0.382708	0.814142
Gut microbiota abundance (k_Bacteria.p_Bacteroidetes.c_Bacteroidia.o_Bacteroidales.f_Bacteroidaceae.g_Bacteroides.s_Bacteroides_plebeius)	Weighted mode	7	-0.110401	0.378476	0.78034
Gut microbiota abundance (k_Bacteria.p_Bacteroidetes.c_Bacteroidia.o_Bacteroidales.f_Bacteroidaceae.g_Bacteroides.s_Bacteroides_salyersiae)	MR Egger	11	0.285805	0.650047	0.670546
Gut microbiota abundance (k_Bacteria.p_Bacteroidetes.c_Bacteroidia.o_Bacteroidales.f_Bacteroidaceae.g_Bacteroides.s_Bacteroides_salyersiae)	Weighted median	11	0.0890559	0.194577	0.647175
Gut microbiota abundance (k_Bacteria.p_Bacteroidetes.c_Bacteroidia.o_Bacteroidales.f_Bacteroidaceae.g_Bacteroides.s_Bacteroides_salyersiae)	Inverse variance weighted	11	0.0609776	0.154944	0.693915
Gut microbiota abundance (k_Bacteria.p_Bacteroidetes.c_Bacteroidia.o_Bacteroidales.f_Bacteroidaceae.g_Bacteroides.s_Bacteroides_salyersiae)	Simple mode	11	0.221126	0.28938	0.462436
Gut microbiota abundance (k_Bacteria.p_Bacteroidetes.c_Bacteroidia.o_Bacteroidales.f_Bacteroidaceae.g_Bacteroides.s_Bacteroides_salyersiae)	Weighted mode	11	0.168666	0.274764	0.553017
Gut microbiota abundance (k_Bacteria.p_Bacteroidetes.c_Bacteroidia.o_Bacteroidales.f_Bacteroidaceae.g_Bacteroides.s_Bacteroides_stercoris)	MR Egger	7	-2.3783	5.21004	0.667186
Gut microbiota abundance (k_Bacteria.p_Bacteroidetes.c_Bacteroidia.o_Bacteroidales.f_Bacteroidaceae.g_Bacteroides.s_Bacteroides_stercoris)	Weighted median	7	0.299408	0.544191	0.58219
Gut microbiota abundance (k_Bacteria.p_Bacteroidetes.c_Bacteroidia.o_Bacteroidales.f_Bacteroidaceae.g_Bacteroides.s_Bacteroides_stercoris)	Inverse variance weighted	7	0.387541	0.511367	0.448539
Gut microbiota abundance (k_Bacteria.p_Bacteroidetes.c_Bacteroidia.o_Bacteroidales.f_Bacteroidaceae.g_Bacteroides.s_Bacteroides_stercoris)	Simple mode	7	1.37375	1.13004	0.269768
Gut microbiota abundance (k_Bacteria.p_Bacteroidetes.c_Bacteroidia.o_Bacteroidales.f_Bacteroidaceae.g_Bacteroides.s_Bacteroides_stercoris)	Weighted mode	7	-0.811521	1.11227	0.493119
Gut microbiota abundance (k_Bacteria.p_Bacteroidetes.c_Bacteroidia.o_Bacteroidales.f_Bacteroidaceae.g_Bacteroides.s_Bacteroides_thetaiotaomicron)	MR Egger	8	1.82649	1.45093	0.254849
Gut microbiota abundance (k_Bacteria.p_Bacteroidetes.c_Bacteroidia.o_Bacteroidales.f_Bacteroidaceae.g_Bacteroides.s_Bacteroides_thetaiotaomicron)	Weighted median	8	-0.273302	0.460301	0.552682
Gut microbiota abundance (k_Bacteria.p_Bacteroidetes.c_Bacteroidia.o_Bacteroidales.f_Bacteroidaceae.g_Bacteroides.s_Bacteroides_thetaiotaomicron)	Inverse variance weighted	8	-0.205184	0.357144	0.56562
Gut microbiota abundance (k_Bacteria.p_Bacteroidetes.c_Bacteroidia.o_Bacteroidales.f_Bacteroidaceae.g_Bacteroides.s_Bacteroides_thetaiotaomicron)	Simple mode	8	-0.493925	0.874621	0.589888
Gut microbiota abundance (k_Bacteria.p_Bacteroidetes.c_Bacteroidia.o_Bacteroidales.f_Bacteroidaceae.g_Bacteroides.s_Bacteroides_thetaiotaomicron)	Weighted mode	8	-0.584019	0.744732	0.458633
Gut microbiota abundance (k_Bacteria.p_Bacteroidetes.c_Bacteroidia.o_Bacteroidales.f_Bacteroidaceae.g_Bacteroides.s_Bacteroides_uniformis)	MR Egger	8	-1.47064	1.77445	0.438943
Gut microbiota abundance (k_Bacteria.p_Bacteroidetes.c_Bacteroidia.o_Bacteroidales.f_Bacteroidaceae.g_Bacteroides.s_Bacteroides_uniformis)	Weighted median	8	0.440158	0.550738	0.424166
Gut microbiota abundance (k_Bacteria.p_Bacteroidetes.c_Bacteroidia.o_Bacteroidales.f_Bacteroidaceae.g_Bacteroides.s_Bacteroides_uniformis)	Inverse variance weighted	8	0.350552	0.42295	0.407203
Gut microbiota abundance (k_Bacteria.p_Bacteroidetes.c_Bacteroidia.o_Bacteroidales.f_Bacteroidaceae.g_Bacteroides.s_Bacteroides_uniformis)	Simple mode	8	0.504836	0.865837	0.578144
Gut microbiota abundance (k_Bacteria.p_Bacteroidetes.c_Bacteroidia.o_Bacteroidales.f_Bacteroidaceae.g_Bacteroides.s_Bacteroides_uniformis)	Weighted mode	8	0.473506	0.809888	0.577129
Gut microbiota abundance (k_Bacteria.p_Bacteroidetes.c_Bacteroidia.o_Bacteroidales.f_Bacteroidaceae.g_Bacteroides.s_Bacteroides_vulgatus)	MR Egger	8	-0.887594	1.93283	0.662242
Gut microbiota abundance (k_Bacteria.p_Bacteroidetes.c_Bacteroidia.o_Bacteroidales.f_Bacteroidaceae.g_Bacteroides.s_Bacteroides_vulgatus)	Weighted median	8	0.011663	0.510436	0.981771
Gut microbiota abundance (k_Bacteria.p_Bacteroidetes.c_Bacteroidia.o_Bacteroidales.f_Bacteroidaceae.g_Bacteroides.s_Bacteroides_vulgatus)	Inverse variance weighted	8	-0.114729	0.448408	0.79806
Gut microbiota abundance (k_Bacteria.p_Bacteroidetes.c_Bacteroidia.o_Bacteroidales.f_Bacteroidaceae.g_Bacteroides.s_Bacteroides_vulgatus)	Simple mode	8	0.0252145	0.778663	0.975072
Gut microbiota abundance (k_Bacteria.p_Bacteroidetes.c_Bacteroidia.o_Bacteroidales.f_Bacteroidaceae.g_Bacteroides.s_Bacteroides_vulgatus)	Weighted mode	8	-0.00179943	0.679867	0.997962
Gut microbiota abundance (k_Bacteria.p_Bacteroidetes.c_Bacteroidia.o_Bacteroidales.f_Bacteroidaceae.g_Bacteroides.s_Bacteroides_xylanisolvens)	MR Egger	13	0.790523	0.903216	0.400156
Gut microbiota abundance (k_Bacteria.p_Bacteroidetes.c_Bacteroidia.o_Bacteroidales.f_Bacteroidaceae.g_Bacteroides.s_Bacteroides_xylanisolvens)	Weighted median	13	0.351734	0.350123	0.315089
Gut microbiota abundance (k_Bacteria.p_Bacteroidetes.c_Bacteroidia.o_Bacteroidales.f_Bacteroidaceae.g_Bacteroides.s_Bacteroides_xylanisolvens)	Inverse variance weighted	13	0.420643	0.269602	0.118704
Gut microbiota abundance (k_Bacteria.p_Bacteroidetes.c_Bacteroidia.o_Bacteroidales.f_Bacteroidaceae.g_Bacteroides.s_Bacteroides_xylanisolvens)	Simple mode	13	0.449301	0.582277	0.455263
Gut microbiota abundance (k_Bacteria.p_Bacteroidetes.c_Bacteroidia.o_Bacteroidales.f_Bacteroidaceae.g_Bacteroides.s_Bacteroides_xylanisolvens)	Weighted mode	13	0.255545	0.542345	0.645958
Gut microbiota abundance (k_Bacteria.p_Firmicutes.c_Clostridia.o_Clostridiales.f_Lachnospiraceae.g_Blautia.s_Ruminococcus_obeum)	MR Egger	13	0.469133	1.02125	0.654913
Gut microbiota abundance (k_Bacteria.p_Firmicutes.c_Clostridia.o_Clostridiales.f_Lachnospiraceae.g_Blautia.s_Ruminococcus_obeum)	Weighted median	13	0.0157572	0.379301	0.966863
Gut microbiota abundance (k_Bacteria.p_Firmicutes.c_Clostridia.o_Clostridiales.f_Lachnospiraceae.g_Blautia.s_Ruminococcus_obeum)	Inverse variance weighted	13	0.325165	0.277242	0.240852
Gut microbiota abundance (k_Bacteria.p_Firmicutes.c_Clostridia.o_Clostridiales.f_Lachnospiraceae.g_Blautia.s_Ruminococcus_obeum)	Simple mode	13	-0.176646	0.632515	0.784788
Gut microbiota abundance (k_Bacteria.p_Firmicutes.c_Clostridia.o_Clostridiales.f_Lachnospiraceae.g_Blautia.s_Ruminococcus_obeum)	Weighted mode	13	-0.121029	0.645163	0.854329
Gut microbiota abundance (k_Bacteria.p_Firmicutes.c_Clostridia.o_Clostridiales.f_Lachnospiraceae.g_Blautia.s_Ruminococcus_torques)	MR Egger	7	-0.975215	1.69232	0.589407
Gut microbiota abundance (k_Bacteria.p_Firmicutes.c_Clostridia.o_Clostridiales.f_Lachnospiraceae.g_Blautia.s_Ruminococcus_torques)	Weighted median	7	0.0396254	0.412284	0.923432
Gut microbiota abundance (k_Bacteria.p_Firmicutes.c_Clostridia.o_Clostridiales.f_Lachnospiraceae.g_Blautia.s_Ruminococcus_torques)	Inverse variance weighted	7	0.206128	0.325321	0.526333
Gut microbiota abundance (k_Bacteria.p_Firmicutes.c_Clostridia.o_Clostridiales.f_Lachnospiraceae.g_Blautia.s_Ruminococcus_torques)	Simple mode	7	-0.0195137	0.580353	0.974268
Gut microbiota abundance (k_Bacteria.p_Firmicutes.c_Clostridia.o_Clostridiales.f_Lachnospiraceae.g_Blautia.s_Ruminococcus_torques)	Weighted mode	7	-0.0261504	0.60769	0.967072
Gut microbiota abundance (k_Bacteria.p_Firmicutes.c_Clostridia.o_Clostridiales.f_Lachnospiraceae.g_Butyrivibrio.s_Butyrivibrio_crossotus)	MR Egger	11	-0.177494	0.500644	0.731106
Gut microbiota abundance (k_Bacteria.p_Firmicutes.c_Clostridia.o_Clostridiales.f_Lachnospiraceae.g_Butyrivibrio.s_Butyrivibrio_crossotus)	Weighted median	11	-0.259327	0.20159	0.198301
Gut microbiota abundance (k_Bacteria.p_Firmicutes.c_Clostridia.o_Clostridiales.f_Lachnospiraceae.g_Butyrivibrio.s_Butyrivibrio_crossotus)	Inverse variance weighted	11	-0.194002	0.148223	0.190584
Gut microbiota abundance (k_Bacteria.p_Firmicutes.c_Clostridia.o_Clostridiales.f_Lachnospiraceae.g_Butyrivibrio.s_Butyrivibrio_crossotus)	Simple mode	11	-0.338404	0.313493	0.30573
Gut microbiota abundance (k_Bacteria.p_Firmicutes.c_Clostridia.o_Clostridiales.f_Lachnospiraceae.g_Butyrivibrio.s_Butyrivibrio_crossotus)	Weighted mode	11	-0.35765	0.29155	0.248027
Gut microbiota abundance (k_Bacteria.p_Firmicutes.c_Clostridia.o_Clostridiales.f_Lachnospiraceae.g_Coprococcus.s_Coprococcus_catus)	MR Egger	6	-2.99929	1.47903	0.112484
Gut microbiota abundance (k_Bacteria.p_Firmicutes.c_Clostridia.o_Clostridiales.f_Lachnospiraceae.g_Coprococcus.s_Coprococcus_catus)	Weighted median	6	-0.23424	0.556322	0.673718
Gut microbiota abundance (k_Bacteria.p_Firmicutes.c_Clostridia.o_Clostridiales.f_Lachnospiraceae.g_Coprococcus.s_Coprococcus_catus)	Inverse variance weighted	6	-0.688753	0.501025	0.169228
Gut microbiota abundance (k_Bacteria.p_Firmicutes.c_Clostridia.o_Clostridiales.f_Lachnospiraceae.g_Coprococcus.s_Coprococcus_catus)	Simple mode	6	0.19288	0.921873	0.842529
Gut microbiota abundance (k_Bacteria.p_Firmicutes.c_Clostridia.o_Clostridiales.f_Lachnospiraceae.g_Coprococcus.s_Coprococcus_catus)	Weighted mode	6	0.14618	0.656459	0.832596
Gut microbiota abundance (k_Bacteria.p_Firmicutes.c_Clostridia.o_Clostridiales.f_Lachnospiraceae.g_Coprococcus.s_Coprococcus_comes)	MR Egger	9	-1.97593	1.9452	0.343543
Gut microbiota abundance (k_Bacteria.p_Firmicutes.c_Clostridia.o_Clostridiales.f_Lachnospiraceae.g_Coprococcus.s_Coprococcus_comes)	Weighted median	9	-0.396908	0.421681	0.346576
Gut microbiota abundance (k_Bacteria.p_Firmicutes.c_Clostridia.o_Clostridiales.f_Lachnospiraceae.g_Coprococcus.s_Coprococcus_comes)	Inverse variance weighted	9	0.0238371	0.306786	0.938067
Gut microbiota abundance (k_Bacteria.p_Firmicutes.c_Clostridia.o_Clostridiales.f_Lachnospiraceae.g_Coprococcus.s_Coprococcus_comes)	Simple mode	9	-0.555572	0.663799	0.426909
Gut microbiota abundance (k_Bacteria.p_Firmicutes.c_Clostridia.o_Clostridiales.f_Lachnospiraceae.g_Coprococcus.s_Coprococcus_comes)	Weighted mode	9	-0.566087	0.665867	0.419956
Gut microbiota abundance (k_Bacteria.p_Firmicutes.c_Clostridia.o_Clostridiales.f_Lachnospiraceae.g_Coprococcus.s_Coprococcus_sp_ART55_1)	MR Egger	4	0.0720391	0.773033	0.934247
Gut microbiota abundance (k_Bacteria.p_Firmicutes.c_Clostridia.o_Clostridiales.f_Lachnospiraceae.g_Coprococcus.s_Coprococcus_sp_ART55_1)	Weighted median	4	-0.399854	0.295285	0.175696
Gut microbiota abundance (k_Bacteria.p_Firmicutes.c_Clostridia.o_Clostridiales.f_Lachnospiraceae.g_Coprococcus.s_Coprococcus_sp_ART55_1)	Inverse variance weighted	4	-0.422456	0.23519	0.0724575
Gut microbiota abundance (k_Bacteria.p_Firmicutes.c_Clostridia.o_Clostridiales.f_Lachnospiraceae.g_Coprococcus.s_Coprococcus_sp_ART55_1)	Simple mode	4	-0.467041	0.431674	0.358493
Gut microbiota abundance (k_Bacteria.p_Firmicutes.c_Clostridia.o_Clostridiales.f_Lachnospiraceae.g_Coprococcus.s_Coprococcus_sp_ART55_1)	Weighted mode	4	-0.391584	0.433071	0.43254
Gut microbiota abundance (k_Bacteria.p_Firmicutes.c_Clostridia.o_Clostridiales.f_Lachnospiraceae.g_Dorea.s_Dorea_formicigenerans)	Wald ratio	1	-0.200021	0.912095	0.826418
Gut microbiota abundance (k_Bacteria.p_Firmicutes.c_Clostridia.o_Clostridiales.f_Lachnospiraceae.g_Dorea.s_Dorea_longicatena)	MR Egger	11	2.29073	1.50455	0.162205
Gut microbiota abundance (k_Bacteria.p_Firmicutes.c_Clostridia.o_Clostridiales.f_Lachnospiraceae.g_Dorea.s_Dorea_longicatena)	Weighted median	11	0.323481	0.445246	0.467519
Gut microbiota abundance (k_Bacteria.p_Firmicutes.c_Clostridia.o_Clostridiales.f_Lachnospiraceae.g_Dorea.s_Dorea_longicatena)	Inverse variance weighted	11	0.232224	0.312365	0.457217
Gut microbiota abundance (k_Bacteria.p_Firmicutes.c_Clostridia.o_Clostridiales.f_Lachnospiraceae.g_Dorea.s_Dorea_longicatena)	Simple mode	11	0.369985	0.805856	0.655966
Gut microbiota abundance (k_Bacteria.p_Firmicutes.c_Clostridia.o_Clostridiales.f_Lachnospiraceae.g_Dorea.s_Dorea_longicatena)	Weighted mode	11	0.369985	0.720644	0.618817
Gut microbiota abundance (k_Bacteria.p_Firmicutes.c_Clostridia.o_Clostridiales.f_Lachnospiraceae.g_Dorea.s_Dorea_unclassified)	MR Egger	11	0.64328	0.886897	0.486689
Gut microbiota abundance (k_Bacteria.p_Firmicutes.c_Clostridia.o_Clostridiales.f_Lachnospiraceae.g_Dorea.s_Dorea_unclassified)	Weighted median	11	-0.34486	0.275535	0.210715
Gut microbiota abundance (k_Bacteria.p_Firmicutes.c_Clostridia.o_Clostridiales.f_Lachnospiraceae.g_Dorea.s_Dorea_unclassified)	Inverse variance weighted	11	0.0348517	0.251783	0.889909
Gut microbiota abundance (k_Bacteria.p_Firmicutes.c_Clostridia.o_Clostridiales.f_Lachnospiraceae.g_Dorea.s_Dorea_unclassified)	Simple mode	11	-0.513711	0.467083	0.297178
Gut microbiota abundance (k_Bacteria.p_Firmicutes.c_Clostridia.o_Clostridiales.f_Lachnospiraceae.g_Dorea.s_Dorea_unclassified)	Weighted mode	11	-0.513711	0.377179	0.203093
Gut microbiota abundance (k_Bacteria.p_Firmicutes.c_Clostridia.o_Clostridiales.f_Lachnospiraceae.g_Lachnospiraceae_noname.s_Lachnospiraceae_bacterium_1_1_57FAA)	Wald ratio	1	-0.0426825	0.40463	0.915991
Gut microbiota abundance (k_Bacteria.p_Firmicutes.c_Clostridia.o_Clostridiales.f_Lachnospiraceae.g_Lachnospiraceae_noname.s_Lachnospiraceae_bacterium_3_1_46FAA)	MR Egger	4	1.53187	1.63927	0.448703
Gut microbiota abundance (k_Bacteria.p_Firmicutes.c_Clostridia.o_Clostridiales.f_Lachnospiraceae.g_Lachnospiraceae_noname.s_Lachnospiraceae_bacterium_3_1_46FAA)	Weighted median	4	0.617831	0.451719	0.171396
Gut microbiota abundance (k_Bacteria.p_Firmicutes.c_Clostridia.o_Clostridiales.f_Lachnospiraceae.g_Lachnospiraceae_noname.s_Lachnospiraceae_bacterium_3_1_46FAA)	Inverse variance weighted	4	0.360224	0.348898	0.301857
Gut microbiota abundance (k_Bacteria.p_Firmicutes.c_Clostridia.o_Clostridiales.f_Lachnospiraceae.g_Lachnospiraceae_noname.s_Lachnospiraceae_bacterium_3_1_46FAA)	Simple mode	4	0.743452	0.578608	0.289048
Gut microbiota abundance (k_Bacteria.p_Firmicutes.c_Clostridia.o_Clostridiales.f_Lachnospiraceae.g_Lachnospiraceae_noname.s_Lachnospiraceae_bacterium_3_1_46FAA)	Weighted mode	4	0.728534	0.577046	0.295976
Gut microbiota abundance (k_Bacteria.p_Firmicutes.c_Clostridia.o_Clostridiales.f_Lachnospiraceae.g_Lachnospiraceae_noname.s_Lachnospiraceae_bacterium_5_1_63FAA)	MR Egger	6	-0.187109	1.1067	0.873947
Gut microbiota abundance (k_Bacteria.p_Firmicutes.c_Clostridia.o_Clostridiales.f_Lachnospiraceae.g_Lachnospiraceae_noname.s_Lachnospiraceae_bacterium_5_1_63FAA)	Weighted median	6	-0.19043	0.258633	0.461552
Gut microbiota abundance (k_Bacteria.p_Firmicutes.c_Clostridia.o_Clostridiales.f_Lachnospiraceae.g_Lachnospiraceae_noname.s_Lachnospiraceae_bacterium_5_1_63FAA)	Inverse variance weighted	6	-0.210191	0.196487	0.284734
Gut microbiota abundance (k_Bacteria.p_Firmicutes.c_Clostridia.o_Clostridiales.f_Lachnospiraceae.g_Lachnospiraceae_noname.s_Lachnospiraceae_bacterium_5_1_63FAA)	Simple mode	6	-0.194368	0.415002	0.659239
Gut microbiota abundance (k_Bacteria.p_Firmicutes.c_Clostridia.o_Clostridiales.f_Lachnospiraceae.g_Lachnospiraceae_noname.s_Lachnospiraceae_bacterium_5_1_63FAA)	Weighted mode	6	-0.182369	0.371429	0.644222
Gut microbiota abundance (k_Bacteria.p_Firmicutes.c_Clostridia.o_Clostridiales.f_Lachnospiraceae.g_Lachnospiraceae_noname.s_Lachnospiraceae_bacterium_7_1_58FAA)	MR Egger	11	-0.529642	1.93578	0.790562
Gut microbiota abundance (k_Bacteria.p_Firmicutes.c_Clostridia.o_Clostridiales.f_Lachnospiraceae.g_Lachnospiraceae_noname.s_Lachnospiraceae_bacterium_7_1_58FAA)	Weighted median	11	0.119198	0.456751	0.794116
Gut microbiota abundance (k_Bacteria.p_Firmicutes.c_Clostridia.o_Clostridiales.f_Lachnospiraceae.g_Lachnospiraceae_noname.s_Lachnospiraceae_bacterium_7_1_58FAA)	Inverse variance weighted	11	-0.145002	0.347405	0.676395
Gut microbiota abundance (k_Bacteria.p_Firmicutes.c_Clostridia.o_Clostridiales.f_Lachnospiraceae.g_Lachnospiraceae_noname.s_Lachnospiraceae_bacterium_7_1_58FAA)	Simple mode	11	0.271157	0.874261	0.76281
Gut microbiota abundance (k_Bacteria.p_Firmicutes.c_Clostridia.o_Clostridiales.f_Lachnospiraceae.g_Lachnospiraceae_noname.s_Lachnospiraceae_bacterium_7_1_58FAA)	Weighted mode	11	0.371422	0.748468	0.630449
Gut microbiota abundance (k_Bacteria.p_Firmicutes.c_Clostridia.o_Clostridiales.f_Lachnospiraceae.g_Lachnospiraceae_noname.s_Lachnospiraceae_bacterium_8_1_57FAA)	MR Egger	17	0.30763	0.519534	0.562585
Gut microbiota abundance (k_Bacteria.p_Firmicutes.c_Clostridia.o_Clostridiales.f_Lachnospiraceae.g_Lachnospiraceae_noname.s_Lachnospiraceae_bacterium_8_1_57FAA)	Weighted median	17	-0.0208014	0.189236	0.91247
Gut microbiota abundance (k_Bacteria.p_Firmicutes.c_Clostridia.o_Clostridiales.f_Lachnospiraceae.g_Lachnospiraceae_noname.s_Lachnospiraceae_bacterium_8_1_57FAA)	Inverse variance weighted	17	-0.0721685	0.138598	0.602573
Gut microbiota abundance (k_Bacteria.p_Firmicutes.c_Clostridia.o_Clostridiales.f_Lachnospiraceae.g_Lachnospiraceae_noname.s_Lachnospiraceae_bacterium_8_1_57FAA)	Simple mode	17	0.0588928	0.315705	0.854363
Gut microbiota abundance (k_Bacteria.p_Firmicutes.c_Clostridia.o_Clostridiales.f_Lachnospiraceae.g_Lachnospiraceae_noname.s_Lachnospiraceae_bacterium_8_1_57FAA)	Weighted mode	17	0.0139691	0.296429	0.962997
Gut microbiota abundance (k_Bacteria.p_Firmicutes.c_Clostridia.o_Clostridiales.f_Lachnospiraceae.g_Roseburia.s_Roseburia_hominis)	MR Egger	7	1.10949	4.29233	0.806338
Gut microbiota abundance (k_Bacteria.p_Firmicutes.c_Clostridia.o_Clostridiales.f_Lachnospiraceae.g_Roseburia.s_Roseburia_hominis)	Weighted median	7	0.156725	0.531067	0.767908
Gut microbiota abundance (k_Bacteria.p_Firmicutes.c_Clostridia.o_Clostridiales.f_Lachnospiraceae.g_Roseburia.s_Roseburia_hominis)	Inverse variance weighted	7	0.00621666	0.418414	0.988146
Gut microbiota abundance (k_Bacteria.p_Firmicutes.c_Clostridia.o_Clostridiales.f_Lachnospiraceae.g_Roseburia.s_Roseburia_hominis)	Simple mode	7	0.161924	0.878441	0.859826
Gut microbiota abundance (k_Bacteria.p_Firmicutes.c_Clostridia.o_Clostridiales.f_Lachnospiraceae.g_Roseburia.s_Roseburia_hominis)	Weighted mode	7	0.251566	0.84084	0.774892
Gut microbiota abundance (k_Bacteria.p_Firmicutes.c_Clostridia.o_Clostridiales.f_Lachnospiraceae.g_Roseburia.s_Roseburia_intestinalis)	MR Egger	9	-0.597554	1.23926	0.644384
Gut microbiota abundance (k_Bacteria.p_Firmicutes.c_Clostridia.o_Clostridiales.f_Lachnospiraceae.g_Roseburia.s_Roseburia_intestinalis)	Weighted median	9	0.0531959	0.410648	0.896929
Gut microbiota abundance (k_Bacteria.p_Firmicutes.c_Clostridia.o_Clostridiales.f_Lachnospiraceae.g_Roseburia.s_Roseburia_intestinalis)	Inverse variance weighted	9	0.180485	0.325994	0.579823
Gut microbiota abundance (k_Bacteria.p_Firmicutes.c_Clostridia.o_Clostridiales.f_Lachnospiraceae.g_Roseburia.s_Roseburia_intestinalis)	Simple mode	9	0.0697217	0.602843	0.910777
Gut microbiota abundance (k_Bacteria.p_Firmicutes.c_Clostridia.o_Clostridiales.f_Lachnospiraceae.g_Roseburia.s_Roseburia_intestinalis)	Weighted mode	9	0.0253002	0.534377	0.963399
Gut microbiota abundance (k_Bacteria.p_Firmicutes.c_Clostridia.o_Clostridiales.f_Lachnospiraceae.g_Roseburia.s_Roseburia_inulinivorans)	MR Egger	4	2.57688	2.49501	0.410226
Gut microbiota abundance (k_Bacteria.p_Firmicutes.c_Clostridia.o_Clostridiales.f_Lachnospiraceae.g_Roseburia.s_Roseburia_inulinivorans)	Weighted median	4	0.29268	0.841417	0.727959
Gut microbiota abundance (k_Bacteria.p_Firmicutes.c_Clostridia.o_Clostridiales.f_Lachnospiraceae.g_Roseburia.s_Roseburia_inulinivorans)	Inverse variance weighted	4	0.0355599	0.712897	0.960217
Gut microbiota abundance (k_Bacteria.p_Firmicutes.c_Clostridia.o_Clostridiales.f_Lachnospiraceae.g_Roseburia.s_Roseburia_inulinivorans)	Simple mode	4	1.17252	1.23941	0.413924
Gut microbiota abundance (k_Bacteria.p_Firmicutes.c_Clostridia.o_Clostridiales.f_Lachnospiraceae.g_Roseburia.s_Roseburia_inulinivorans)	Weighted mode	4	0.836602	1.20962	0.538891
Gut microbiota abundance (k_Bacteria.p_Firmicutes.c_Clostridia.o_Clostridiales.f_Lachnospiraceae.g_Roseburia.s_Roseburia_unclassified)	MR Egger	13	-1.0167	1.10751	0.378304
Gut microbiota abundance (k_Bacteria.p_Firmicutes.c_Clostridia.o_Clostridiales.f_Lachnospiraceae.g_Roseburia.s_Roseburia_unclassified)	Weighted median	13	-0.165632	0.305312	0.587473
Gut microbiota abundance (k_Bacteria.p_Firmicutes.c_Clostridia.o_Clostridiales.f_Lachnospiraceae.g_Roseburia.s_Roseburia_unclassified)	Inverse variance weighted	13	0.0553607	0.247891	0.823281
Gut microbiota abundance (k_Bacteria.p_Firmicutes.c_Clostridia.o_Clostridiales.f_Lachnospiraceae.g_Roseburia.s_Roseburia_unclassified)	Simple mode	13	-0.166887	0.539102	0.762202
Gut microbiota abundance (k_Bacteria.p_Firmicutes.c_Clostridia.o_Clostridiales.f_Lachnospiraceae.g_Roseburia.s_Roseburia_unclassified)	Weighted mode	13	-0.13193	0.526793	0.806484
Gut bacterial pathway abundance (ANAEROFRUCAT.PWY..homolactic.fermentation)	MR Egger	5	-0.0501524	2.45185	0.984965
Gut bacterial pathway abundance (ANAEROFRUCAT.PWY..homolactic.fermentation)	Weighted median	5	-0.105612	0.740689	0.886617
Gut bacterial pathway abundance (ANAEROFRUCAT.PWY..homolactic.fermentation)	Inverse variance weighted	5	0.261503	0.549611	0.634219
Gut bacterial pathway abundance (ANAEROFRUCAT.PWY..homolactic.fermentation)	Simple mode	5	-0.296873	0.995278	0.780341
Gut bacterial pathway abundance (ANAEROFRUCAT.PWY..homolactic.fermentation)	Weighted mode	5	-0.390765	1.0746	0.734534
Gut bacterial pathway abundance (ANAGLYCOLYSIS.PWY..glycolysis.III..from.glucose.)	MR Egger	11	-0.769494	1.26077	0.556736
Gut bacterial pathway abundance (ANAGLYCOLYSIS.PWY..glycolysis.III..from.glucose.)	Weighted median	11	0.256363	0.485626	0.597567
Gut bacterial pathway abundance (ANAGLYCOLYSIS.PWY..glycolysis.III..from.glucose.)	Inverse variance weighted	11	-0.0795729	0.41739	0.848805
Gut bacterial pathway abundance (ANAGLYCOLYSIS.PWY..glycolysis.III..from.glucose.)	Simple mode	11	0.502672	0.68769	0.481581
Gut bacterial pathway abundance (ANAGLYCOLYSIS.PWY..glycolysis.III..from.glucose.)	Weighted mode	11	0.402149	0.626253	0.535218
Gut bacterial pathway abundance (ARGDEG.PWY..superpathway.of.L.arginine..putrescine..and.4.aminobutanoate.degradation)	Wald ratio	1	-0.0801826	0.434855	0.853708
Gut bacterial pathway abundance (ARGORNPROST.PWY..arginine..ornithine.and.proline.interconversion)	MR Egger	8	0.243426	0.999048	0.815613
Gut bacterial pathway abundance (ARGORNPROST.PWY..arginine..ornithine.and.proline.interconversion)	Weighted median	8	0.028406	0.334862	0.932397
Gut bacterial pathway abundance (ARGORNPROST.PWY..arginine..ornithine.and.proline.interconversion)	Inverse variance weighted	8	0.118876	0.250629	0.63528
Gut bacterial pathway abundance (ARGORNPROST.PWY..arginine..ornithine.and.proline.interconversion)	Simple mode	8	-0.128564	0.524885	0.813531
Gut bacterial pathway abundance (ARGORNPROST.PWY..arginine..ornithine.and.proline.interconversion)	Weighted mode	8	-0.144882	0.533696	0.793861
Gut bacterial pathway abundance (ARO.PWY..chorismate.biosynthesis.I)	MR Egger	13	-0.904613	1.1417	0.444917
Gut bacterial pathway abundance (ARO.PWY..chorismate.biosynthesis.I)	Weighted median	13	0.547561	0.418514	0.190756
Gut bacterial pathway abundance (ARO.PWY..chorismate.biosynthesis.I)	Inverse variance weighted	13	0.531924	0.319978	0.0964372
Gut bacterial pathway abundance (ARO.PWY..chorismate.biosynthesis.I)	Simple mode	13	0.465231	0.72601	0.533696
Gut bacterial pathway abundance (ARO.PWY..chorismate.biosynthesis.I)	Weighted mode	13	0.474702	0.672557	0.493778
Gut bacterial pathway abundance (ASPASN.PWY..superpathway.of.L.aspartate.and.L.asparagine.biosynthesis)	MR Egger	8	-0.295446	2.06765	0.891055
Gut bacterial pathway abundance (ASPASN.PWY..superpathway.of.L.aspartate.and.L.asparagine.biosynthesis)	Weighted median	8	0.000274378	0.508607	0.99957
Gut bacterial pathway abundance (ASPASN.PWY..superpathway.of.L.aspartate.and.L.asparagine.biosynthesis)	Inverse variance weighted	8	-0.191712	0.416697	0.645463
Gut bacterial pathway abundance (ASPASN.PWY..superpathway.of.L.aspartate.and.L.asparagine.biosynthesis)	Simple mode	8	0.172092	0.763714	0.828156
Gut bacterial pathway abundance (ASPASN.PWY..superpathway.of.L.aspartate.and.L.asparagine.biosynthesis)	Weighted mode	8	0.172092	0.759498	0.82722
Gut bacterial pathway abundance (AST.PWY..L.arginine.degradation.II..AST.pathway.)	MR Egger	6	0.320511	1.20112	0.802782
Gut bacterial pathway abundance (AST.PWY..L.arginine.degradation.II..AST.pathway.)	Weighted median	6	-0.372562	0.327688	0.255563
Gut bacterial pathway abundance (AST.PWY..L.arginine.degradation.II..AST.pathway.)	Inverse variance weighted	6	-0.26632	0.266745	0.318081
Gut bacterial pathway abundance (AST.PWY..L.arginine.degradation.II..AST.pathway.)	Simple mode	6	-0.462466	0.458867	0.359785
Gut bacterial pathway abundance (AST.PWY..L.arginine.degradation.II..AST.pathway.)	Weighted mode	6	-0.450136	0.456009	0.368912
Gut bacterial pathway abundance (BRANCHED.CHAIN.AA.SYN.PWY..superpathway.of.branched.amino.acid.biosynthesis)	MR Egger	14	1.52061	1.48638	0.326476
Gut bacterial pathway abundance (BRANCHED.CHAIN.AA.SYN.PWY..superpathway.of.branched.amino.acid.biosynthesis)	Weighted median	14	0.275206	0.43614	0.528038
Gut bacterial pathway abundance (BRANCHED.CHAIN.AA.SYN.PWY..superpathway.of.branched.amino.acid.biosynthesis)	Inverse variance weighted	14	0.0133097	0.347461	0.969444
Gut bacterial pathway abundance (BRANCHED.CHAIN.AA.SYN.PWY..superpathway.of.branched.amino.acid.biosynthesis)	Simple mode	14	-0.493308	0.757728	0.526364
Gut bacterial pathway abundance (BRANCHED.CHAIN.AA.SYN.PWY..superpathway.of.branched.amino.acid.biosynthesis)	Weighted mode	14	0.300274	0.706816	0.67791
Gut bacterial pathway abundance (COA.PWY..coenzyme.A.biosynthesis.I)	MR Egger	10	2.66528	1.78069	0.172824
Gut bacterial pathway abundance (COA.PWY..coenzyme.A.biosynthesis.I)	Weighted median	10	-0.275747	0.533726	0.605404
Gut bacterial pathway abundance (COA.PWY..coenzyme.A.biosynthesis.I)	Inverse variance weighted	10	-0.196587	0.434197	0.650722
Gut bacterial pathway abundance (COA.PWY..coenzyme.A.biosynthesis.I)	Simple mode	10	-0.19592	0.881652	0.829104
Gut bacterial pathway abundance (COA.PWY..coenzyme.A.biosynthesis.I)	Weighted mode	10	-0.248529	0.815584	0.767504
Gut bacterial pathway abundance (COBALSYN.PWY..adenosylcobalamin.salvage.from.cobinamide.I)	MR Egger	13	0.936372	1.37672	0.510473
Gut bacterial pathway abundance (COBALSYN.PWY..adenosylcobalamin.salvage.from.cobinamide.I)	Weighted median	13	0.122112	0.473751	0.796595
Gut bacterial pathway abundance (COBALSYN.PWY..adenosylcobalamin.salvage.from.cobinamide.I)	Inverse variance weighted	13	-0.0718046	0.395349	0.855878
Gut bacterial pathway abundance (COBALSYN.PWY..adenosylcobalamin.salvage.from.cobinamide.I)	Simple mode	13	0.273716	0.872751	0.759191
Gut bacterial pathway abundance (COBALSYN.PWY..adenosylcobalamin.salvage.from.cobinamide.I)	Weighted mode	13	0.391937	0.841183	0.649605
Gut bacterial pathway abundance (COLANSYN.PWY..colanic.acid.building.blocks.biosynthesis)	Inverse variance weighted	2	-0.0101382	1.43531	0.994364
Gut bacterial pathway abundance (COMPLETE.ARO.PWY..superpathway.of.aromatic.amino.acid.biosynthesis)	MR Egger	9	-2.45435	1.47418	0.13988
Gut bacterial pathway abundance (COMPLETE.ARO.PWY..superpathway.of.aromatic.amino.acid.biosynthesis)	Weighted median	9	0.0197009	0.479189	0.967206
Gut bacterial pathway abundance (COMPLETE.ARO.PWY..superpathway.of.aromatic.amino.acid.biosynthesis)	Inverse variance weighted	9	-0.105171	0.358589	0.769298
Gut bacterial pathway abundance (COMPLETE.ARO.PWY..superpathway.of.aromatic.amino.acid.biosynthesis)	Simple mode	9	0.271415	0.699384	0.708081
Gut bacterial pathway abundance (COMPLETE.ARO.PWY..superpathway.of.aromatic.amino.acid.biosynthesis)	Weighted mode	9	0.0567797	0.658834	0.93344
Gut bacterial pathway abundance (CRNFORCAT.PWY..creatinine.degradation.I)	MR Egger	8	0.0137641	0.889437	0.988155
Gut bacterial pathway abundance (CRNFORCAT.PWY..creatinine.degradation.I)	Weighted median	8	0.159753	0.37916	0.673511
Gut bacterial pathway abundance (CRNFORCAT.PWY..creatinine.degradation.I)	Inverse variance weighted	8	0.0688907	0.286884	0.810226
Gut bacterial pathway abundance (CRNFORCAT.PWY..creatinine.degradation.I)	Simple mode	8	0.216709	0.541832	0.701112
Gut bacterial pathway abundance (CRNFORCAT.PWY..creatinine.degradation.I)	Weighted mode	8	0.192096	0.487332	0.705182
Gut bacterial pathway abundance (DAPLYSINESYN.PWY..L.lysine.biosynthesis.I)	MR Egger	10	-1.17807	1.45031	0.440127
Gut bacterial pathway abundance (DAPLYSINESYN.PWY..L.lysine.biosynthesis.I)	Weighted median	10	-0.285364	0.513457	0.578368
Gut bacterial pathway abundance (DAPLYSINESYN.PWY..L.lysine.biosynthesis.I)	Inverse variance weighted	10	-0.31427	0.432138	0.467077
Gut bacterial pathway abundance (DAPLYSINESYN.PWY..L.lysine.biosynthesis.I)	Simple mode	10	-0.261728	0.871802	0.770832
Gut bacterial pathway abundance (DAPLYSINESYN.PWY..L.lysine.biosynthesis.I)	Weighted mode	10	-0.296905	0.915963	0.753235
Gut bacterial pathway abundance (DENOVOPURINE2.PWY..superpathway.of.purine.nucleotides.de.novo.biosynthesis.II)	MR Egger	10	0.399287	1.47733	0.79379
Gut bacterial pathway abundance (DENOVOPURINE2.PWY..superpathway.of.purine.nucleotides.de.novo.biosynthesis.II)	Weighted median	10	-0.339589	0.479317	0.478645
Gut bacterial pathway abundance (DENOVOPURINE2.PWY..superpathway.of.purine.nucleotides.de.novo.biosynthesis.II)	Inverse variance weighted	10	-0.366657	0.36586	0.316258
Gut bacterial pathway abundance (DENOVOPURINE2.PWY..superpathway.of.purine.nucleotides.de.novo.biosynthesis.II)	Simple mode	10	-0.269683	0.762659	0.731774
Gut bacterial pathway abundance (DENOVOPURINE2.PWY..superpathway.of.purine.nucleotides.de.novo.biosynthesis.II)	Weighted mode	10	-0.310084	0.708812	0.672081
Gut bacterial pathway abundance (DTDPRHAMSYN.PWY..dTDP.L.rhamnose.biosynthesis.I)	MR Egger	9	2.35004	1.5168	0.16523
Gut bacterial pathway abundance (DTDPRHAMSYN.PWY..dTDP.L.rhamnose.biosynthesis.I)	Weighted median	9	0.844327	0.568211	0.137295
Gut bacterial pathway abundance (DTDPRHAMSYN.PWY..dTDP.L.rhamnose.biosynthesis.I)	Inverse variance weighted	9	0.604654	0.412025	0.142235
Gut bacterial pathway abundance (DTDPRHAMSYN.PWY..dTDP.L.rhamnose.biosynthesis.I)	Simple mode	9	0.961246	0.92728	0.330224
Gut bacterial pathway abundance (DTDPRHAMSYN.PWY..dTDP.L.rhamnose.biosynthesis.I)	Weighted mode	9	1.00717	0.930072	0.310414
Gut bacterial pathway abundance (ECASYN.PWY..enterobacterial.common.antigen.biosynthesis)	MR Egger	14	-0.108161	0.955762	0.911769
Gut bacterial pathway abundance (ECASYN.PWY..enterobacterial.common.antigen.biosynthesis)	Weighted median	14	-0.231359	0.208163	0.266383
Gut bacterial pathway abundance (ECASYN.PWY..enterobacterial.common.antigen.biosynthesis)	Inverse variance weighted	14	-0.234455	0.154649	0.129508
Gut bacterial pathway abundance (ECASYN.PWY..enterobacterial.common.antigen.biosynthesis)	Simple mode	14	-0.632652	0.404355	0.141686
Gut bacterial pathway abundance (ECASYN.PWY..enterobacterial.common.antigen.biosynthesis)	Weighted mode	14	-0.632652	0.386931	0.126008
Gut bacterial pathway abundance (ENTBACSYN.PWY..enterobactin.biosynthesis)	Inverse variance weighted	2	0.196951	0.415729	0.635679
Gut bacterial pathway abundance (FAO.PWY..fatty.acid..beta..oxidation.I)	MR Egger	7	0.386981	1.26943	0.772765
Gut bacterial pathway abundance (FAO.PWY..fatty.acid..beta..oxidation.I)	Weighted median	7	-0.217083	0.446174	0.626582
Gut bacterial pathway abundance (FAO.PWY..fatty.acid..beta..oxidation.I)	Inverse variance weighted	7	-0.177037	0.345098	0.607948
Gut bacterial pathway abundance (FAO.PWY..fatty.acid..beta..oxidation.I)	Simple mode	7	0.0913285	0.668731	0.895838
Gut bacterial pathway abundance (FAO.PWY..fatty.acid..beta..oxidation.I)	Weighted mode	7	0.071872	0.638635	0.914066
Gut bacterial pathway abundance (FERMENTATION.PWY..mixed.acid.fermentation)	MR Egger	10	-3.45793	1.60336	0.0631157
Gut bacterial pathway abundance (FERMENTATION.PWY..mixed.acid.fermentation)	Weighted median	10	-0.0464126	0.437957	0.915602
Gut bacterial pathway abundance (FERMENTATION.PWY..mixed.acid.fermentation)	Inverse variance weighted	10	-0.231308	0.314584	0.462167
Gut bacterial pathway abundance (FERMENTATION.PWY..mixed.acid.fermentation)	Simple mode	10	-0.0340182	0.733845	0.964039
Gut bacterial pathway abundance (FERMENTATION.PWY..mixed.acid.fermentation)	Weighted mode	10	-0.295135	0.699326	0.682907
Gut bacterial pathway abundance (FUCCAT.PWY..fucose.degradation)	MR Egger	10	-0.381799	1.23358	0.764846
Gut bacterial pathway abundance (FUCCAT.PWY..fucose.degradation)	Weighted median	10	0.468072	0.466675	0.315864
Gut bacterial pathway abundance (FUCCAT.PWY..fucose.degradation)	Inverse variance weighted	10	0.368376	0.355392	0.299953
Gut bacterial pathway abundance (FUCCAT.PWY..fucose.degradation)	Simple mode	10	0.518872	0.743615	0.502948
Gut bacterial pathway abundance (FUCCAT.PWY..fucose.degradation)	Weighted mode	10	0.493482	0.793826	0.549592
Gut bacterial pathway abundance (FUC.RHAMCAT.PWY..superpathway.of.fucose.and.rhamnose.degradation)	MR Egger	8	-0.687446	1.19342	0.585537
Gut bacterial pathway abundance (FUC.RHAMCAT.PWY..superpathway.of.fucose.and.rhamnose.degradation)	Weighted median	8	-0.664482	0.355871	0.0618735
Gut bacterial pathway abundance (FUC.RHAMCAT.PWY..superpathway.of.fucose.and.rhamnose.degradation)	Inverse variance weighted	8	-0.427271	0.265324	0.107315
Gut bacterial pathway abundance (FUC.RHAMCAT.PWY..superpathway.of.fucose.and.rhamnose.degradation)	Simple mode	8	-0.66171	0.554132	0.271315
Gut bacterial pathway abundance (FUC.RHAMCAT.PWY..superpathway.of.fucose.and.rhamnose.degradation)	Weighted mode	8	-0.733486	0.575676	0.243285
Gut bacterial pathway abundance (GALACTARDEG.PWY..D.galactarate.degradation.I)	MR Egger	7	-0.905155	2.01943	0.672748
Gut bacterial pathway abundance (GALACTARDEG.PWY..D.galactarate.degradation.I)	Weighted median	7	-0.330466	0.341021	0.332521
Gut bacterial pathway abundance (GALACTARDEG.PWY..D.galactarate.degradation.I)	Inverse variance weighted	7	-0.068725	0.295969	0.81638
Gut bacterial pathway abundance (GALACTARDEG.PWY..D.galactarate.degradation.I)	Simple mode	7	-0.472826	0.562274	0.432623
Gut bacterial pathway abundance (GALACTARDEG.PWY..D.galactarate.degradation.I)	Weighted mode	7	-0.534002	0.484038	0.312201
Gut bacterial pathway abundance (GALACT.GLUCUROCAT.PWY..superpathway.of.hexuronide.and.hexuronate.degradation)	MR Egger	11	-1.26609	1.66395	0.466188
Gut bacterial pathway abundance (GALACT.GLUCUROCAT.PWY..superpathway.of.hexuronide.and.hexuronate.degradation)	Weighted median	11	-0.542418	0.478837	0.257305
Gut bacterial pathway abundance (GALACT.GLUCUROCAT.PWY..superpathway.of.hexuronide.and.hexuronate.degradation)	Inverse variance weighted	11	-0.156235	0.351266	0.656481
Gut bacterial pathway abundance (GALACT.GLUCUROCAT.PWY..superpathway.of.hexuronide.and.hexuronate.degradation)	Simple mode	11	-0.775432	0.897779	0.407979
Gut bacterial pathway abundance (GALACT.GLUCUROCAT.PWY..superpathway.of.hexuronide.and.hexuronate.degradation)	Weighted mode	11	-0.800891	0.847284	0.366813
Gut bacterial pathway abundance (GALACTUROCAT.PWY..D.galacturonate.degradation.I)	MR Egger	8	-0.0696579	4.48145	0.988102
Gut bacterial pathway abundance (GALACTUROCAT.PWY..D.galacturonate.degradation.I)	Weighted median	8	0.101101	0.570823	0.859419
Gut bacterial pathway abundance (GALACTUROCAT.PWY..D.galacturonate.degradation.I)	Inverse variance weighted	8	0.0934462	0.42596	0.826356
Gut bacterial pathway abundance (GALACTUROCAT.PWY..D.galacturonate.degradation.I)	Simple mode	8	0.660679	0.920772	0.496289
Gut bacterial pathway abundance (GALACTUROCAT.PWY..D.galacturonate.degradation.I)	Weighted mode	8	-0.558732	0.952177	0.575769
Gut bacterial pathway abundance (GLCMANNANAUT.PWY..superpathway.of.N.acetylglucosamine..N.acetylmannosamine.and.N.acetylneuraminate.degradation)	MR Egger	8	1.7099	1.21676	0.20954
Gut bacterial pathway abundance (GLCMANNANAUT.PWY..superpathway.of.N.acetylglucosamine..N.acetylmannosamine.and.N.acetylneuraminate.degradation)	Weighted median	8	0.919006	0.50906	0.0710275
Gut bacterial pathway abundance (GLCMANNANAUT.PWY..superpathway.of.N.acetylglucosamine..N.acetylmannosamine.and.N.acetylneuraminate.degradation)	Inverse variance weighted	8	0.832865	0.37437	0.0261008
Gut bacterial pathway abundance (GLCMANNANAUT.PWY..superpathway.of.N.acetylglucosamine..N.acetylmannosamine.and.N.acetylneuraminate.degradation)	Simple mode	8	0.997725	0.761361	0.231401
Gut bacterial pathway abundance (GLCMANNANAUT.PWY..superpathway.of.N.acetylglucosamine..N.acetylmannosamine.and.N.acetylneuraminate.degradation)	Weighted mode	8	1.19185	0.678751	0.122525
Gut bacterial pathway abundance (GLUCARDEG.PWY..D.glucarate.degradation.I)	MR Egger	3	2.93174	1.45784	0.293771
Gut bacterial pathway abundance (GLUCARDEG.PWY..D.glucarate.degradation.I)	Weighted median	3	0.729363	0.465807	0.117395
Gut bacterial pathway abundance (GLUCARDEG.PWY..D.glucarate.degradation.I)	Inverse variance weighted	3	0.655824	0.424029	0.121948
Gut bacterial pathway abundance (GLUCARDEG.PWY..D.glucarate.degradation.I)	Simple mode	3	0.810052	0.643451	0.335093
Gut bacterial pathway abundance (GLUCARDEG.PWY..D.glucarate.degradation.I)	Weighted mode	3	0.926405	0.656078	0.293439
Gut bacterial pathway abundance (GLUCONEO.PWY..gluconeogenesis.I)	MR Egger	4	1.93399	1.68184	0.369118
Gut bacterial pathway abundance (GLUCONEO.PWY..gluconeogenesis.I)	Weighted median	4	-0.454198	0.759271	0.549705
Gut bacterial pathway abundance (GLUCONEO.PWY..gluconeogenesis.I)	Inverse variance weighted	4	-0.74646	0.724552	0.302899
Gut bacterial pathway abundance (GLUCONEO.PWY..gluconeogenesis.I)	Simple mode	4	-0.195769	1.15809	0.876517
Gut bacterial pathway abundance (GLUCONEO.PWY..gluconeogenesis.I)	Weighted mode	4	-0.385492	0.942829	0.710073
Gut bacterial pathway abundance (GLUCOSE1PMETAB.PWY..glucose.and.glucose.1.phosphate.degradation)	MR Egger	8	0.923296	1.42744	0.541688
Gut bacterial pathway abundance (GLUCOSE1PMETAB.PWY..glucose.and.glucose.1.phosphate.degradation)	Weighted median	8	-0.139941	0.390708	0.720215
Gut bacterial pathway abundance (GLUCOSE1PMETAB.PWY..glucose.and.glucose.1.phosphate.degradation)	Inverse variance weighted	8	-0.250341	0.301309	0.406061
Gut bacterial pathway abundance (GLUCOSE1PMETAB.PWY..glucose.and.glucose.1.phosphate.degradation)	Simple mode	8	-0.691368	0.600744	0.287584
Gut bacterial pathway abundance (GLUCOSE1PMETAB.PWY..glucose.and.glucose.1.phosphate.degradation)	Weighted mode	8	0.147511	0.564398	0.801338
Gut bacterial pathway abundance (GLYCOCAT.PWY..glycogen.degradation.I..bacterial.)	MR Egger	11	0.0147662	1.56198	0.992664
Gut bacterial pathway abundance (GLYCOCAT.PWY..glycogen.degradation.I..bacterial.)	Weighted median	11	-0.250496	0.411766	0.542958
Gut bacterial pathway abundance (GLYCOCAT.PWY..glycogen.degradation.I..bacterial.)	Inverse variance weighted	11	-0.41405	0.326803	0.205165
Gut bacterial pathway abundance (GLYCOCAT.PWY..glycogen.degradation.I..bacterial.)	Simple mode	11	-0.563537	0.648367	0.405136
Gut bacterial pathway abundance (GLYCOCAT.PWY..glycogen.degradation.I..bacterial.)	Weighted mode	11	-0.48956	0.625659	0.452068
Gut bacterial pathway abundance (GLYCOGENSYNTH.PWY..glycogen.biosynthesis.I..from.ADP.D.Glucose.)	MR Egger	12	-0.590935	1.17066	0.624645
Gut bacterial pathway abundance (GLYCOGENSYNTH.PWY..glycogen.biosynthesis.I..from.ADP.D.Glucose.)	Weighted median	12	0.151073	0.449656	0.736891
Gut bacterial pathway abundance (GLYCOGENSYNTH.PWY..glycogen.biosynthesis.I..from.ADP.D.Glucose.)	Inverse variance weighted	12	0.110237	0.335891	0.742765
Gut bacterial pathway abundance (GLYCOGENSYNTH.PWY..glycogen.biosynthesis.I..from.ADP.D.Glucose.)	Simple mode	12	0.365301	0.698232	0.611225
Gut bacterial pathway abundance (GLYCOGENSYNTH.PWY..glycogen.biosynthesis.I..from.ADP.D.Glucose.)	Weighted mode	12	0.283125	0.597984	0.645138
Gut bacterial pathway abundance (GLYCOL.GLYOXDEG.PWY..superpathway.of.glycol.metabolism.and.degradation)	MR Egger	11	-1.6465	0.963964	0.121804
Gut bacterial pathway abundance (GLYCOL.GLYOXDEG.PWY..superpathway.of.glycol.metabolism.and.degradation)	Weighted median	11	-0.420998	0.279402	0.131866
Gut bacterial pathway abundance (GLYCOL.GLYOXDEG.PWY..superpathway.of.glycol.metabolism.and.degradation)	Inverse variance weighted	11	-0.36954	0.20842	0.0762193
Gut bacterial pathway abundance (GLYCOL.GLYOXDEG.PWY..superpathway.of.glycol.metabolism.and.degradation)	Simple mode	11	-0.433769	0.426108	0.332685
Gut bacterial pathway abundance (GLYCOL.GLYOXDEG.PWY..superpathway.of.glycol.metabolism.and.degradation)	Weighted mode	11	-0.411116	0.408388	0.337826
Gut bacterial pathway abundance (GOLPDLCAT.PWY..superpathway.of.glycerol.degradation.to.1.3.propanediol)	MR Egger	14	-0.514902	1.19579	0.674394
Gut bacterial pathway abundance (GOLPDLCAT.PWY..superpathway.of.glycerol.degradation.to.1.3.propanediol)	Weighted median	14	0.346252	0.313902	0.270003
Gut bacterial pathway abundance (GOLPDLCAT.PWY..superpathway.of.glycerol.degradation.to.1.3.propanediol)	Inverse variance weighted	14	0.0750096	0.231356	0.745773
Gut bacterial pathway abundance (GOLPDLCAT.PWY..superpathway.of.glycerol.degradation.to.1.3.propanediol)	Simple mode	14	0.500488	0.4916	0.327214
Gut bacterial pathway abundance (GOLPDLCAT.PWY..superpathway.of.glycerol.degradation.to.1.3.propanediol)	Weighted mode	14	0.485559	0.461843	0.312249
Gut bacterial pathway abundance (HEMESYN2.PWY..heme.biosynthesis.II..anaerobic.)	MR Egger	14	0.885997	1.58234	0.585829
Gut bacterial pathway abundance (HEMESYN2.PWY..heme.biosynthesis.II..anaerobic.)	Weighted median	14	-0.364211	0.422032	0.388141
Gut bacterial pathway abundance (HEMESYN2.PWY..heme.biosynthesis.II..anaerobic.)	Inverse variance weighted	14	-0.100803	0.31181	0.74648
Gut bacterial pathway abundance (HEMESYN2.PWY..heme.biosynthesis.II..anaerobic.)	Simple mode	14	-0.769285	0.797077	0.35209
Gut bacterial pathway abundance (HEMESYN2.PWY..heme.biosynthesis.II..anaerobic.)	Weighted mode	14	-0.782569	0.775047	0.331061
Gut bacterial pathway abundance (HEXITOLDEGSUPER.PWY..superpathway.of.hexitol.degradation..bacteria.)	MR Egger	10	0.188551	1.09763	0.867876
Gut bacterial pathway abundance (HEXITOLDEGSUPER.PWY..superpathway.of.hexitol.degradation..bacteria.)	Weighted median	10	-0.0633179	0.469506	0.892722
Gut bacterial pathway abundance (HEXITOLDEGSUPER.PWY..superpathway.of.hexitol.degradation..bacteria.)	Inverse variance weighted	10	-0.264915	0.364044	0.466796
Gut bacterial pathway abundance (HEXITOLDEGSUPER.PWY..superpathway.of.hexitol.degradation..bacteria.)	Simple mode	10	-0.142088	0.714013	0.846687
Gut bacterial pathway abundance (HEXITOLDEGSUPER.PWY..superpathway.of.hexitol.degradation..bacteria.)	Weighted mode	10	-0.0275944	0.587891	0.963588
Gut bacterial pathway abundance (HISDEG.PWY..L.histidine.degradation.I)	MR Egger	11	-0.587155	1.87544	0.761357
Gut bacterial pathway abundance (HISDEG.PWY..L.histidine.degradation.I)	Weighted median	11	1.05996	0.503544	0.0352916
Gut bacterial pathway abundance (HISDEG.PWY..L.histidine.degradation.I)	Inverse variance weighted	11	0.896506	0.465607	0.0541723
Gut bacterial pathway abundance (HISDEG.PWY..L.histidine.degradation.I)	Simple mode	11	1.66854	0.841248	0.075443
Gut bacterial pathway abundance (HISDEG.PWY..L.histidine.degradation.I)	Weighted mode	11	1.68919	0.854119	0.0761641
Gut bacterial pathway abundance (HISTSYN.PWY..L.histidine.biosynthesis)	MR Egger	10	0.288942	1.01183	0.782466
Gut bacterial pathway abundance (HISTSYN.PWY..L.histidine.biosynthesis)	Weighted median	10	0.167732	0.456537	0.71332
Gut bacterial pathway abundance (HISTSYN.PWY..L.histidine.biosynthesis)	Inverse variance weighted	10	-0.0980875	0.335023	0.769691
Gut bacterial pathway abundance (HISTSYN.PWY..L.histidine.biosynthesis)	Simple mode	10	0.4331	0.728229	0.566673
Gut bacterial pathway abundance (HISTSYN.PWY..L.histidine.biosynthesis)	Weighted mode	10	0.365796	0.577861	0.54247
Gut bacterial pathway abundance (HOMOSER.METSYN.PWY..L.methionine.biosynthesis.I)	MR Egger	9	3.28501	1.99924	0.144358
Gut bacterial pathway abundance (HOMOSER.METSYN.PWY..L.methionine.biosynthesis.I)	Weighted median	9	0.00507125	0.50858	0.992044
Gut bacterial pathway abundance (HOMOSER.METSYN.PWY..L.methionine.biosynthesis.I)	Inverse variance weighted	9	-0.0215046	0.372183	0.953924
Gut bacterial pathway abundance (HOMOSER.METSYN.PWY..L.methionine.biosynthesis.I)	Simple mode	9	0.833203	0.858421	0.360164
Gut bacterial pathway abundance (HOMOSER.METSYN.PWY..L.methionine.biosynthesis.I)	Weighted mode	9	0.694946	0.778981	0.398366
Gut bacterial pathway abundance (HSERMETANA.PWY..L.methionine.biosynthesis.III)	MR Egger	16	-1.24576	1.36486	0.376832
Gut bacterial pathway abundance (HSERMETANA.PWY..L.methionine.biosynthesis.III)	Weighted median	16	0.12852	0.432955	0.766585
Gut bacterial pathway abundance (HSERMETANA.PWY..L.methionine.biosynthesis.III)	Inverse variance weighted	16	0.132063	0.339655	0.697414
Gut bacterial pathway abundance (HSERMETANA.PWY..L.methionine.biosynthesis.III)	Simple mode	16	-0.112171	0.799188	0.890246
Gut bacterial pathway abundance (HSERMETANA.PWY..L.methionine.biosynthesis.III)	Weighted mode	16	-0.0205054	0.696606	0.976905
Gut bacterial pathway abundance (ILEUSYN.PWY..L.isoleucine.biosynthesis.I..from.threonine.)	MR Egger	7	-0.0441477	2.64896	0.987348
Gut bacterial pathway abundance (ILEUSYN.PWY..L.isoleucine.biosynthesis.I..from.threonine.)	Weighted median	7	0.41159	0.549049	0.45347
Gut bacterial pathway abundance (ILEUSYN.PWY..L.isoleucine.biosynthesis.I..from.threonine.)	Inverse variance weighted	7	0.599669	0.452319	0.184917
Gut bacterial pathway abundance (ILEUSYN.PWY..L.isoleucine.biosynthesis.I..from.threonine.)	Simple mode	7	0.328663	0.787313	0.690876
Gut bacterial pathway abundance (ILEUSYN.PWY..L.isoleucine.biosynthesis.I..from.threonine.)	Weighted mode	7	0.281541	0.753608	0.721553
Gut bacterial pathway abundance (KDO.NAGLIPASYN.PWY..superpathway.of..Kdo.2.lipid.A.biosynthesis)	MR Egger	8	-0.995498	1.09498	0.398321
Gut bacterial pathway abundance (KDO.NAGLIPASYN.PWY..superpathway.of..Kdo.2.lipid.A.biosynthesis)	Weighted median	8	0.223782	0.258534	0.386721
Gut bacterial pathway abundance (KDO.NAGLIPASYN.PWY..superpathway.of..Kdo.2.lipid.A.biosynthesis)	Inverse variance weighted	8	0.15999	0.201042	0.426148
Gut bacterial pathway abundance (KDO.NAGLIPASYN.PWY..superpathway.of..Kdo.2.lipid.A.biosynthesis)	Simple mode	8	0.277511	0.41338	0.523543
Gut bacterial pathway abundance (KDO.NAGLIPASYN.PWY..superpathway.of..Kdo.2.lipid.A.biosynthesis)	Weighted mode	8	0.26679	0.369153	0.493292
Gut bacterial pathway abundance (KETOGLUCONMET.PWY..ketogluconate.metabolism)	MR Egger	10	0.668856	0.779947	0.416082
Gut bacterial pathway abundance (KETOGLUCONMET.PWY..ketogluconate.metabolism)	Weighted median	10	0.148373	0.269654	0.582159
Gut bacterial pathway abundance (KETOGLUCONMET.PWY..ketogluconate.metabolism)	Inverse variance weighted	10	0.290115	0.208325	0.163738
Gut bacterial pathway abundance (KETOGLUCONMET.PWY..ketogluconate.metabolism)	Simple mode	10	0.103629	0.404106	0.803377
Gut bacterial pathway abundance (KETOGLUCONMET.PWY..ketogluconate.metabolism)	Weighted mode	10	0.0993692	0.404004	0.81123
Gut bacterial pathway abundance (LACTOSECAT.PWY..lactose.and.galactose.degradation.I)	MR Egger	10	-0.983749	1.13568	0.411593
Gut bacterial pathway abundance (LACTOSECAT.PWY..lactose.and.galactose.degradation.I)	Weighted median	10	-0.0251419	0.441245	0.954562
Gut bacterial pathway abundance (LACTOSECAT.PWY..lactose.and.galactose.degradation.I)	Inverse variance weighted	10	0.174911	0.341195	0.608201
Gut bacterial pathway abundance (LACTOSECAT.PWY..lactose.and.galactose.degradation.I)	Simple mode	10	-0.49953	0.746542	0.520209
Gut bacterial pathway abundance (LACTOSECAT.PWY..lactose.and.galactose.degradation.I)	Weighted mode	10	-0.210156	0.627057	0.745194
Gut bacterial pathway abundance (METHGLYUT.PWY..superpathway.of.methylglyoxal.degradation)	MR Egger	9	0.39586	0.705827	0.592394
Gut bacterial pathway abundance (METHGLYUT.PWY..superpathway.of.methylglyoxal.degradation)	Weighted median	9	-0.240183	0.266797	0.36799
Gut bacterial pathway abundance (METHGLYUT.PWY..superpathway.of.methylglyoxal.degradation)	Inverse variance weighted	9	-0.121292	0.193876	0.531567
Gut bacterial pathway abundance (METHGLYUT.PWY..superpathway.of.methylglyoxal.degradation)	Simple mode	9	-0.281978	0.369927	0.467785
Gut bacterial pathway abundance (METHGLYUT.PWY..superpathway.of.methylglyoxal.degradation)	Weighted mode	9	-0.321645	0.337773	0.36885
Gut bacterial pathway abundance (NAGLIPASYN.PWY..lipid.IVA.biosynthesis)	MR Egger	11	0.332464	1.41041	0.818926
Gut bacterial pathway abundance (NAGLIPASYN.PWY..lipid.IVA.biosynthesis)	Weighted median	11	-0.101633	0.452962	0.822466
Gut bacterial pathway abundance (NAGLIPASYN.PWY..lipid.IVA.biosynthesis)	Inverse variance weighted	11	-0.212117	0.34612	0.53998
Gut bacterial pathway abundance (NAGLIPASYN.PWY..lipid.IVA.biosynthesis)	Simple mode	11	0.0324195	0.762913	0.966941
Gut bacterial pathway abundance (NAGLIPASYN.PWY..lipid.IVA.biosynthesis)	Weighted mode	11	0.0324195	0.792305	0.968167
Gut bacterial pathway abundance (NONMEVIPP.PWY..methylerythritol.phosphate.pathway.I)	MR Egger	11	0.861893	2.30442	0.717051
Gut bacterial pathway abundance (NONMEVIPP.PWY..methylerythritol.phosphate.pathway.I)	Weighted median	11	0.174575	0.503709	0.728907
Gut bacterial pathway abundance (NONMEVIPP.PWY..methylerythritol.phosphate.pathway.I)	Inverse variance weighted	11	0.37895	0.474295	0.424304
Gut bacterial pathway abundance (NONMEVIPP.PWY..methylerythritol.phosphate.pathway.I)	Simple mode	11	0.357699	0.7573	0.646827
Gut bacterial pathway abundance (NONMEVIPP.PWY..methylerythritol.phosphate.pathway.I)	Weighted mode	11	0.375462	0.723426	0.615047
Gut bacterial pathway abundance (NONOXIPENT.PWY..pentose.phosphate.pathway..non.oxidative.branch.)	MR Egger	5	-0.13474	3.58209	0.972358
Gut bacterial pathway abundance (NONOXIPENT.PWY..pentose.phosphate.pathway..non.oxidative.branch.)	Weighted median	5	0.0586099	0.680361	0.931351
Gut bacterial pathway abundance (NONOXIPENT.PWY..pentose.phosphate.pathway..non.oxidative.branch.)	Inverse variance weighted	5	-0.147179	0.516437	0.775653
Gut bacterial pathway abundance (NONOXIPENT.PWY..pentose.phosphate.pathway..non.oxidative.branch.)	Simple mode	5	0.383663	0.879588	0.685212
Gut bacterial pathway abundance (NONOXIPENT.PWY..pentose.phosphate.pathway..non.oxidative.branch.)	Weighted mode	5	0.226966	0.856683	0.804152
Gut bacterial pathway abundance (ORNDEG.PWY..superpathway.of.ornithine.degradation)	MR Egger	7	0.478443	0.616652	0.472909
Gut bacterial pathway abundance (ORNDEG.PWY..superpathway.of.ornithine.degradation)	Weighted median	7	-0.0984844	0.197329	0.617717
Gut bacterial pathway abundance (ORNDEG.PWY..superpathway.of.ornithine.degradation)	Inverse variance weighted	7	-0.153026	0.156282	0.327498
Gut bacterial pathway abundance (ORNDEG.PWY..superpathway.of.ornithine.degradation)	Simple mode	7	-0.435009	0.335196	0.242021
Gut bacterial pathway abundance (ORNDEG.PWY..superpathway.of.ornithine.degradation)	Weighted mode	7	0.0390283	0.326674	0.908802
Gut bacterial pathway abundance (P105.PWY..TCA.cycle.IV..2.oxoglutarate.decarboxylase.)	MR Egger	8	1.08107	1.23843	0.416261
Gut bacterial pathway abundance (P105.PWY..TCA.cycle.IV..2.oxoglutarate.decarboxylase.)	Weighted median	8	-0.542909	0.362922	0.134669
Gut bacterial pathway abundance (P105.PWY..TCA.cycle.IV..2.oxoglutarate.decarboxylase.)	Inverse variance weighted	8	-0.556146	0.271527	0.0405386
Gut bacterial pathway abundance (P105.PWY..TCA.cycle.IV..2.oxoglutarate.decarboxylase.)	Simple mode	8	-0.548087	0.560135	0.360429
Gut bacterial pathway abundance (P105.PWY..TCA.cycle.IV..2.oxoglutarate.decarboxylase.)	Weighted mode	8	-0.616287	0.530307	0.283267
Gut bacterial pathway abundance (P108.PWY..pyruvate.fermentation.to.propanoate.I)	MR Egger	13	0.625164	2.55358	0.811104
Gut bacterial pathway abundance (P108.PWY..pyruvate.fermentation.to.propanoate.I)	Weighted median	13	0.924477	0.475636	0.051936
Gut bacterial pathway abundance (P108.PWY..pyruvate.fermentation.to.propanoate.I)	Inverse variance weighted	13	0.687739	0.467086	0.140912
Gut bacterial pathway abundance (P108.PWY..pyruvate.fermentation.to.propanoate.I)	Simple mode	13	1.19242	1.02202	0.265985
Gut bacterial pathway abundance (P108.PWY..pyruvate.fermentation.to.propanoate.I)	Weighted mode	13	1.14977	0.898661	0.224933
Gut bacterial pathway abundance (P122.PWY..heterolactic.fermentation)	MR Egger	5	-1.06059	1.06998	0.394647
Gut bacterial pathway abundance (P122.PWY..heterolactic.fermentation)	Weighted median	5	-0.366247	0.316819	0.247675
Gut bacterial pathway abundance (P122.PWY..heterolactic.fermentation)	Inverse variance weighted	5	-0.335781	0.249574	0.17849
Gut bacterial pathway abundance (P122.PWY..heterolactic.fermentation)	Simple mode	5	-0.0667336	0.447029	0.888555
Gut bacterial pathway abundance (P122.PWY..heterolactic.fermentation)	Weighted mode	5	-0.484162	0.438152	0.331149
Gut bacterial pathway abundance (P161.PWY..acetylene.degradation)	MR Egger	5	-2.10407	4.85805	0.694186
Gut bacterial pathway abundance (P161.PWY..acetylene.degradation)	Weighted median	5	0.00642805	0.687107	0.992536
Gut bacterial pathway abundance (P161.PWY..acetylene.degradation)	Inverse variance weighted	5	0.375434	0.525495	0.474955
Gut bacterial pathway abundance (P161.PWY..acetylene.degradation)	Simple mode	5	-0.216935	0.879624	0.81734
Gut bacterial pathway abundance (P161.PWY..acetylene.degradation)	Weighted mode	5	-0.177611	0.868507	0.847946
Gut bacterial pathway abundance (P162.PWY..L.glutamate.degradation.V..via.hydroxyglutarate.)	MR Egger	11	-0.364376	1.13626	0.755774
Gut bacterial pathway abundance (P162.PWY..L.glutamate.degradation.V..via.hydroxyglutarate.)	Weighted median	11	-0.777351	0.409874	0.0578857
Gut bacterial pathway abundance (P162.PWY..L.glutamate.degradation.V..via.hydroxyglutarate.)	Inverse variance weighted	11	-0.686932	0.313642	0.0285112
Gut bacterial pathway abundance (P162.PWY..L.glutamate.degradation.V..via.hydroxyglutarate.)	Simple mode	11	-0.85276	0.633478	0.207973
Gut bacterial pathway abundance (P162.PWY..L.glutamate.degradation.V..via.hydroxyglutarate.)	Weighted mode	11	-0.833724	0.619371	0.207996
Gut bacterial pathway abundance (P164.PWY..purine.nucleobases.degradation.I..anaerobic.)	MR Egger	11	-0.805177	1.38367	0.574908
Gut bacterial pathway abundance (P164.PWY..purine.nucleobases.degradation.I..anaerobic.)	Weighted median	11	0.154755	0.355445	0.663284
Gut bacterial pathway abundance (P164.PWY..purine.nucleobases.degradation.I..anaerobic.)	Inverse variance weighted	11	0.118126	0.287614	0.681286
Gut bacterial pathway abundance (P164.PWY..purine.nucleobases.degradation.I..anaerobic.)	Simple mode	11	-0.833042	0.692041	0.256408
Gut bacterial pathway abundance (P164.PWY..purine.nucleobases.degradation.I..anaerobic.)	Weighted mode	11	0.733428	0.631668	0.272569
Gut bacterial pathway abundance (P23.PWY..reductive.TCA.cycle.I)	MR Egger	10	0.214639	1.68731	0.901915
Gut bacterial pathway abundance (P23.PWY..reductive.TCA.cycle.I)	Weighted median	10	-0.214576	0.245605	0.3823
Gut bacterial pathway abundance (P23.PWY..reductive.TCA.cycle.I)	Inverse variance weighted	10	-0.19349	0.250825	0.44046
Gut bacterial pathway abundance (P23.PWY..reductive.TCA.cycle.I)	Simple mode	10	0.365363	0.416665	0.403354
Gut bacterial pathway abundance (P23.PWY..reductive.TCA.cycle.I)	Weighted mode	10	-0.053258	0.378146	0.891099
Gut bacterial pathway abundance (P42.PWY..incomplete.reductive.TCA.cycle)	MR Egger	14	0.583628	1.50856	0.70562
Gut bacterial pathway abundance (P42.PWY..incomplete.reductive.TCA.cycle)	Weighted median	14	0.385989	0.411902	0.348712
Gut bacterial pathway abundance (P42.PWY..incomplete.reductive.TCA.cycle)	Inverse variance weighted	14	-0.00496392	0.311742	0.987296
Gut bacterial pathway abundance (P42.PWY..incomplete.reductive.TCA.cycle)	Simple mode	14	0.501303	0.64618	0.451754
Gut bacterial pathway abundance (P42.PWY..incomplete.reductive.TCA.cycle)	Weighted mode	14	0.567833	0.668062	0.410722
Gut bacterial pathway abundance (P441.PWY..superpathway.of.N.acetylneuraminate.degradation)	MR Egger	12	0.340164	1.51097	0.826413
Gut bacterial pathway abundance (P441.PWY..superpathway.of.N.acetylneuraminate.degradation)	Weighted median	12	-0.208557	0.47094	0.657872
Gut bacterial pathway abundance (P441.PWY..superpathway.of.N.acetylneuraminate.degradation)	Inverse variance weighted	12	0.235004	0.487717	0.629916
Gut bacterial pathway abundance (P441.PWY..superpathway.of.N.acetylneuraminate.degradation)	Simple mode	12	-0.378135	0.726762	0.613165
Gut bacterial pathway abundance (P441.PWY..superpathway.of.N.acetylneuraminate.degradation)	Weighted mode	12	-0.441746	0.746074	0.565759
Gut bacterial pathway abundance (P461.PWY..hexitol.fermentation.to.lactate..formate..ethanol.and.acetate)	MR Egger	17	-0.341391	1.24488	0.787644
Gut bacterial pathway abundance (P461.PWY..hexitol.fermentation.to.lactate..formate..ethanol.and.acetate)	Weighted median	17	0.499859	0.417951	0.231707
Gut bacterial pathway abundance (P461.PWY..hexitol.fermentation.to.lactate..formate..ethanol.and.acetate)	Inverse variance weighted	17	0.0830473	0.310084	0.788837
Gut bacterial pathway abundance (P461.PWY..hexitol.fermentation.to.lactate..formate..ethanol.and.acetate)	Simple mode	17	0.928429	0.882444	0.30838
Gut bacterial pathway abundance (P461.PWY..hexitol.fermentation.to.lactate..formate..ethanol.and.acetate)	Weighted mode	17	0.943567	0.860329	0.288983
Gut bacterial pathway abundance (PANTO.PWY..phosphopantothenate.biosynthesis.I)	MR Egger	11	0.92997	1.49597	0.549592
Gut bacterial pathway abundance (PANTO.PWY..phosphopantothenate.biosynthesis.I)	Weighted median	11	0.255424	0.461197	0.579696
Gut bacterial pathway abundance (PANTO.PWY..phosphopantothenate.biosynthesis.I)	Inverse variance weighted	11	0.239274	0.327993	0.46569
Gut bacterial pathway abundance (PANTO.PWY..phosphopantothenate.biosynthesis.I)	Simple mode	11	0.311714	0.707112	0.668716
Gut bacterial pathway abundance (PANTO.PWY..phosphopantothenate.biosynthesis.I)	Weighted mode	11	0.336009	0.648235	0.615492
Gut bacterial pathway abundance (PANTOSYN.PWY..pantothenate.and.coenzyme.A.biosynthesis.I)	MR Egger	9	1.83457	1.81784	0.346483
Gut bacterial pathway abundance (PANTOSYN.PWY..pantothenate.and.coenzyme.A.biosynthesis.I)	Weighted median	9	0.443458	0.588094	0.450813
Gut bacterial pathway abundance (PANTOSYN.PWY..pantothenate.and.coenzyme.A.biosynthesis.I)	Inverse variance weighted	9	0.710853	0.413331	0.0854657
Gut bacterial pathway abundance (PANTOSYN.PWY..pantothenate.and.coenzyme.A.biosynthesis.I)	Simple mode	9	0.0575883	0.91988	0.951618
Gut bacterial pathway abundance (PANTOSYN.PWY..pantothenate.and.coenzyme.A.biosynthesis.I)	Weighted mode	9	-0.000268909	0.915774	0.999773
Gut bacterial pathway abundance (PENTOSE.P.PWY..pentose.phosphate.pathway)	MR Egger	12	0.484435	1.24103	0.704464
Gut bacterial pathway abundance (PENTOSE.P.PWY..pentose.phosphate.pathway)	Weighted median	12	-0.240795	0.41318	0.560038
Gut bacterial pathway abundance (PENTOSE.P.PWY..pentose.phosphate.pathway)	Inverse variance weighted	12	-0.108967	0.316582	0.730697
Gut bacterial pathway abundance (PENTOSE.P.PWY..pentose.phosphate.pathway)	Simple mode	12	-0.46724	0.784057	0.563286
Gut bacterial pathway abundance (PENTOSE.P.PWY..pentose.phosphate.pathway)	Weighted mode	12	-0.556968	0.751724	0.474262
Gut bacterial pathway abundance (PEPTIDOGLYCANSYN.PWY..peptidoglycan.biosynthesis.I..meso.diaminopimelate.containing.)	MR Egger	11	0.979902	1.11611	0.402794
Gut bacterial pathway abundance (PEPTIDOGLYCANSYN.PWY..peptidoglycan.biosynthesis.I..meso.diaminopimelate.containing.)	Weighted median	11	0.229366	0.481129	0.633558
Gut bacterial pathway abundance (PEPTIDOGLYCANSYN.PWY..peptidoglycan.biosynthesis.I..meso.diaminopimelate.containing.)	Inverse variance weighted	11	0.0449918	0.351858	0.898253
Gut bacterial pathway abundance (PEPTIDOGLYCANSYN.PWY..peptidoglycan.biosynthesis.I..meso.diaminopimelate.containing.)	Simple mode	11	-0.812499	0.828282	0.349756
Gut bacterial pathway abundance (PEPTIDOGLYCANSYN.PWY..peptidoglycan.biosynthesis.I..meso.diaminopimelate.containing.)	Weighted mode	11	0.428798	0.716313	0.562741
Gut bacterial pathway abundance (PHOSLIPSYN.PWY..superpathway.of.phospholipid.biosynthesis.I..bacteria.)	MR Egger	13	1.9298	1.48681	0.220863
Gut bacterial pathway abundance (PHOSLIPSYN.PWY..superpathway.of.phospholipid.biosynthesis.I..bacteria.)	Weighted median	13	0.322082	0.461358	0.485104
Gut bacterial pathway abundance (PHOSLIPSYN.PWY..superpathway.of.phospholipid.biosynthesis.I..bacteria.)	Inverse variance weighted	13	0.570713	0.330677	0.0843671
Gut bacterial pathway abundance (PHOSLIPSYN.PWY..superpathway.of.phospholipid.biosynthesis.I..bacteria.)	Simple mode	13	0.0443183	0.789683	0.956169
Gut bacterial pathway abundance (PHOSLIPSYN.PWY..superpathway.of.phospholipid.biosynthesis.I..bacteria.)	Weighted mode	13	0.0943391	0.693927	0.894115
Gut bacterial pathway abundance (POLYAMINSYN3.PWY..superpathway.of.polyamine.biosynthesis.II)	MR Egger	11	-0.645003	1.01346	0.54034
Gut bacterial pathway abundance (POLYAMINSYN3.PWY..superpathway.of.polyamine.biosynthesis.II)	Weighted median	11	-0.207273	0.340668	0.542903
Gut bacterial pathway abundance (POLYAMINSYN3.PWY..superpathway.of.polyamine.biosynthesis.II)	Inverse variance weighted	11	-0.38217	0.263774	0.147379
Gut bacterial pathway abundance (POLYAMINSYN3.PWY..superpathway.of.polyamine.biosynthesis.II)	Simple mode	11	-0.272792	0.472802	0.576718
Gut bacterial pathway abundance (POLYAMINSYN3.PWY..superpathway.of.polyamine.biosynthesis.II)	Weighted mode	11	-0.306017	0.461519	0.522279
Gut bacterial pathway abundance (POLYAMSYN.PWY..superpathway.of.polyamine.biosynthesis.I)	MR Egger	7	-1.97304	1.70497	0.299454
Gut bacterial pathway abundance (POLYAMSYN.PWY..superpathway.of.polyamine.biosynthesis.I)	Weighted median	7	-0.441115	0.584343	0.450315
Gut bacterial pathway abundance (POLYAMSYN.PWY..superpathway.of.polyamine.biosynthesis.I)	Inverse variance weighted	7	-0.532507	0.426743	0.21209
Gut bacterial pathway abundance (POLYAMSYN.PWY..superpathway.of.polyamine.biosynthesis.I)	Simple mode	7	0.249959	0.910518	0.792889
Gut bacterial pathway abundance (POLYAMSYN.PWY..superpathway.of.polyamine.biosynthesis.I)	Weighted mode	7	0.320358	0.981145	0.755124
Gut bacterial pathway abundance (POLYISOPRENSYN.PWY..polyisoprenoid.biosynthesis..E..coli.)	MR Egger	8	0.530535	1.25138	0.686373
Gut bacterial pathway abundance (POLYISOPRENSYN.PWY..polyisoprenoid.biosynthesis..E..coli.)	Weighted median	8	-0.569563	0.342151	0.0959817
Gut bacterial pathway abundance (POLYISOPRENSYN.PWY..polyisoprenoid.biosynthesis..E..coli.)	Inverse variance weighted	8	-0.210466	0.261998	0.421795
Gut bacterial pathway abundance (POLYISOPRENSYN.PWY..polyisoprenoid.biosynthesis..E..coli.)	Simple mode	8	-0.764202	0.526016	0.189585
Gut bacterial pathway abundance (POLYISOPRENSYN.PWY..polyisoprenoid.biosynthesis..E..coli.)	Weighted mode	8	-0.738864	0.502379	0.184832
Gut bacterial pathway abundance (PPGPPMET.PWY..ppGpp.biosynthesis)	MR Egger	11	-1.76989	1.2674	0.196053
Gut bacterial pathway abundance (PPGPPMET.PWY..ppGpp.biosynthesis)	Weighted median	11	-0.342592	0.412069	0.405751
Gut bacterial pathway abundance (PPGPPMET.PWY..ppGpp.biosynthesis)	Inverse variance weighted	11	-0.263235	0.309949	0.395722
Gut bacterial pathway abundance (PPGPPMET.PWY..ppGpp.biosynthesis)	Simple mode	11	-0.499412	0.598273	0.423349
Gut bacterial pathway abundance (PPGPPMET.PWY..ppGpp.biosynthesis)	Weighted mode	11	-0.490786	0.586601	0.422326
Gut bacterial pathway abundance (PRPP.PWY..superpathway.of.histidine..purine..and.pyrimidine.biosynthesis)	MR Egger	15	-2.13101	1.42896	0.159744
Gut bacterial pathway abundance (PRPP.PWY..superpathway.of.histidine..purine..and.pyrimidine.biosynthesis)	Weighted median	15	0.185381	0.449591	0.680096
Gut bacterial pathway abundance (PRPP.PWY..superpathway.of.histidine..purine..and.pyrimidine.biosynthesis)	Inverse variance weighted	15	0.0980562	0.316071	0.756383
Gut bacterial pathway abundance (PRPP.PWY..superpathway.of.histidine..purine..and.pyrimidine.biosynthesis)	Simple mode	15	0.726306	0.843846	0.403898
Gut bacterial pathway abundance (PRPP.PWY..superpathway.of.histidine..purine..and.pyrimidine.biosynthesis)	Weighted mode	15	0.580082	0.84066	0.501454
Gut bacterial pathway abundance (PWY0.1061..superpathway.of.L.alanine.biosynthesis)	MR Egger	9	-0.447887	2.30011	0.85114
Gut bacterial pathway abundance (PWY0.1061..superpathway.of.L.alanine.biosynthesis)	Weighted median	9	-0.071853	0.441421	0.870694
Gut bacterial pathway abundance (PWY0.1061..superpathway.of.L.alanine.biosynthesis)	Inverse variance weighted	9	-0.291223	0.320271	0.36319
Gut bacterial pathway abundance (PWY0.1061..superpathway.of.L.alanine.biosynthesis)	Simple mode	9	0.0221093	0.62438	0.97262
Gut bacterial pathway abundance (PWY0.1061..superpathway.of.L.alanine.biosynthesis)	Weighted mode	9	-0.0321991	0.631043	0.960556
Gut bacterial pathway abundance (PWY0.1241..ADP.L.glycero..beta..D.manno.heptose.biosynthesis)	MR Egger	9	-0.353707	1.45112	0.814415
Gut bacterial pathway abundance (PWY0.1241..ADP.L.glycero..beta..D.manno.heptose.biosynthesis)	Weighted median	9	-0.0925601	0.396058	0.815215
Gut bacterial pathway abundance (PWY0.1241..ADP.L.glycero..beta..D.manno.heptose.biosynthesis)	Inverse variance weighted	9	-0.119349	0.293224	0.68399
Gut bacterial pathway abundance (PWY0.1241..ADP.L.glycero..beta..D.manno.heptose.biosynthesis)	Simple mode	9	0.0954894	0.612607	0.879994
Gut bacterial pathway abundance (PWY0.1241..ADP.L.glycero..beta..D.manno.heptose.biosynthesis)	Weighted mode	9	0.0390133	0.586805	0.948624
Gut bacterial pathway abundance (PWY0.1261..anhydromuropeptides.recycling)	MR Egger	8	1.13544	2.78817	0.697966
Gut bacterial pathway abundance (PWY0.1261..anhydromuropeptides.recycling)	Weighted median	8	-0.328266	0.517807	0.526111
Gut bacterial pathway abundance (PWY0.1261..anhydromuropeptides.recycling)	Inverse variance weighted	8	-0.18624	0.393839	0.636296
Gut bacterial pathway abundance (PWY0.1261..anhydromuropeptides.recycling)	Simple mode	8	-0.361635	0.840296	0.679869
Gut bacterial pathway abundance (PWY0.1261..anhydromuropeptides.recycling)	Weighted mode	8	-0.372651	0.750284	0.634631
Gut bacterial pathway abundance (PWY0.1296..purine.ribonucleosides.degradation)	MR Egger	8	2.08359	2.20765	0.381705
Gut bacterial pathway abundance (PWY0.1296..purine.ribonucleosides.degradation)	Weighted median	8	0.182028	0.587791	0.756803
Gut bacterial pathway abundance (PWY0.1296..purine.ribonucleosides.degradation)	Inverse variance weighted	8	0.674276	0.436472	0.122386
Gut bacterial pathway abundance (PWY0.1296..purine.ribonucleosides.degradation)	Simple mode	8	0.0158415	0.924663	0.986809
Gut bacterial pathway abundance (PWY0.1296..purine.ribonucleosides.degradation)	Weighted mode	8	0.109677	0.909033	0.907357
Gut bacterial pathway abundance (PWY0.1297..superpathway.of.purine.deoxyribonucleosides.degradation)	MR Egger	10	0.977741	1.78936	0.599682
Gut bacterial pathway abundance (PWY0.1297..superpathway.of.purine.deoxyribonucleosides.degradation)	Weighted median	10	0.0998933	0.442389	0.821354
Gut bacterial pathway abundance (PWY0.1297..superpathway.of.purine.deoxyribonucleosides.degradation)	Inverse variance weighted	10	0.113302	0.362476	0.7546
Gut bacterial pathway abundance (PWY0.1297..superpathway.of.purine.deoxyribonucleosides.degradation)	Simple mode	10	0.0267665	0.71231	0.970845
Gut bacterial pathway abundance (PWY0.1297..superpathway.of.purine.deoxyribonucleosides.degradation)	Weighted mode	10	0.0118493	0.699901	0.986862
Gut bacterial pathway abundance (PWY0.1298..superpathway.of.pyrimidine.deoxyribonucleosides.degradation)	MR Egger	14	-1.11924	1.40822	0.442172
Gut bacterial pathway abundance (PWY0.1298..superpathway.of.pyrimidine.deoxyribonucleosides.degradation)	Weighted median	14	0.0742478	0.451689	0.869433
Gut bacterial pathway abundance (PWY0.1298..superpathway.of.pyrimidine.deoxyribonucleosides.degradation)	Inverse variance weighted	14	0.00369772	0.339139	0.991301
Gut bacterial pathway abundance (PWY0.1298..superpathway.of.pyrimidine.deoxyribonucleosides.degradation)	Simple mode	14	-0.0531158	0.71771	0.942131
Gut bacterial pathway abundance (PWY0.1298..superpathway.of.pyrimidine.deoxyribonucleosides.degradation)	Weighted mode	14	-0.00354896	0.744558	0.996269
Gut bacterial pathway abundance (PWY0.1338..polymyxin.resistance)	MR Egger	10	-0.85447	1.14431	0.476606
Gut bacterial pathway abundance (PWY0.1338..polymyxin.resistance)	Weighted median	10	-0.0741621	0.259975	0.77544
Gut bacterial pathway abundance (PWY0.1338..polymyxin.resistance)	Inverse variance weighted	10	-0.0954136	0.198001	0.629887
Gut bacterial pathway abundance (PWY0.1338..polymyxin.resistance)	Simple mode	10	-0.0715491	0.406898	0.864312
Gut bacterial pathway abundance (PWY0.1338..polymyxin.resistance)	Weighted mode	10	-0.113931	0.429518	0.79679
Gut bacterial pathway abundance (PWY0.1415..superpathway.of.heme.biosynthesis.from.uroporphyrinogen.III)	MR Egger	9	1.69104	0.974951	0.126421
Gut bacterial pathway abundance (PWY0.1415..superpathway.of.heme.biosynthesis.from.uroporphyrinogen.III)	Weighted median	9	0.0687125	0.325319	0.832719
Gut bacterial pathway abundance (PWY0.1415..superpathway.of.heme.biosynthesis.from.uroporphyrinogen.III)	Inverse variance weighted	9	0.209997	0.243131	0.387742
Gut bacterial pathway abundance (PWY0.1415..superpathway.of.heme.biosynthesis.from.uroporphyrinogen.III)	Simple mode	9	-0.0469176	0.521017	0.930461
Gut bacterial pathway abundance (PWY0.1415..superpathway.of.heme.biosynthesis.from.uroporphyrinogen.III)	Weighted mode	9	-0.0215101	0.480732	0.965408
Gut bacterial pathway abundance (PWY0.1479..tRNA.processing)	MR Egger	10	-2.15542	1.25334	0.123795
Gut bacterial pathway abundance (PWY0.1479..tRNA.processing)	Weighted median	10	-0.450516	0.47613	0.344044
Gut bacterial pathway abundance (PWY0.1479..tRNA.processing)	Inverse variance weighted	10	-0.530328	0.344943	0.124187
Gut bacterial pathway abundance (PWY0.1479..tRNA.processing)	Simple mode	10	-1.01708	0.847704	0.260844
Gut bacterial pathway abundance (PWY0.1479..tRNA.processing)	Weighted mode	10	-0.000783912	0.843344	0.999279
Gut bacterial pathway abundance (PWY0.1533..methylphosphonate.degradation.I)	MR Egger	6	0.0913848	1.65123	0.958519
Gut bacterial pathway abundance (PWY0.1533..methylphosphonate.degradation.I)	Weighted median	6	0.0313014	0.392793	0.936484
Gut bacterial pathway abundance (PWY0.1533..methylphosphonate.degradation.I)	Inverse variance weighted	6	0.229611	0.31348	0.463888
Gut bacterial pathway abundance (PWY0.1533..methylphosphonate.degradation.I)	Simple mode	6	0.013146	0.548572	0.981808
Gut bacterial pathway abundance (PWY0.1533..methylphosphonate.degradation.I)	Weighted mode	6	0.00945899	0.503867	0.985748
Gut bacterial pathway abundance (PWY0.1586..peptidoglycan.maturation..meso.diaminopimelate.containing.)	MR Egger	9	0.293054	1.34154	0.833313
Gut bacterial pathway abundance (PWY0.1586..peptidoglycan.maturation..meso.diaminopimelate.containing.)	Weighted median	9	0.947492	0.561013	0.0912395
Gut bacterial pathway abundance (PWY0.1586..peptidoglycan.maturation..meso.diaminopimelate.containing.)	Inverse variance weighted	9	0.635954	0.400687	0.112477
Gut bacterial pathway abundance (PWY0.1586..peptidoglycan.maturation..meso.diaminopimelate.containing.)	Simple mode	9	0.991721	0.791678	0.245698
Gut bacterial pathway abundance (PWY0.1586..peptidoglycan.maturation..meso.diaminopimelate.containing.)	Weighted mode	9	0.876374	0.781496	0.294645
Gut bacterial pathway abundance (PWY0.162..superpathway.of.pyrimidine.ribonucleotides.de.novo.biosynthesis)	MR Egger	13	-0.465523	1.70676	0.790096
Gut bacterial pathway abundance (PWY0.162..superpathway.of.pyrimidine.ribonucleotides.de.novo.biosynthesis)	Weighted median	13	0.213364	0.46069	0.643265
Gut bacterial pathway abundance (PWY0.162..superpathway.of.pyrimidine.ribonucleotides.de.novo.biosynthesis)	Inverse variance weighted	13	0.349453	0.448853	0.436247
Gut bacterial pathway abundance (PWY0.162..superpathway.of.pyrimidine.ribonucleotides.de.novo.biosynthesis)	Simple mode	13	-0.0734012	0.750098	0.923663
Gut bacterial pathway abundance (PWY0.162..superpathway.of.pyrimidine.ribonucleotides.de.novo.biosynthesis)	Weighted mode	13	-0.0909685	0.709994	0.900172
Gut bacterial pathway abundance (PWY0.781..aspartate.superpathway)	MR Egger	11	-1.5806	1.2207	0.227609
Gut bacterial pathway abundance (PWY0.781..aspartate.superpathway)	Weighted median	11	-0.379078	0.48697	0.436308
Gut bacterial pathway abundance (PWY0.781..aspartate.superpathway)	Inverse variance weighted	11	-0.201405	0.34594	0.560435
Gut bacterial pathway abundance (PWY0.781..aspartate.superpathway)	Simple mode	11	-0.57856	0.778346	0.474389
Gut bacterial pathway abundance (PWY0.781..aspartate.superpathway)	Weighted mode	11	-0.565001	0.762904	0.47597
Gut bacterial pathway abundance (PWY0.845..superpathway.of.pyridoxal.5..phosphate.biosynthesis.and.salvage)	MR Egger	18	0.92943	0.912152	0.323392
Gut bacterial pathway abundance (PWY0.845..superpathway.of.pyridoxal.5..phosphate.biosynthesis.and.salvage)	Weighted median	18	0.670043	0.333797	0.0447137
Gut bacterial pathway abundance (PWY0.845..superpathway.of.pyridoxal.5..phosphate.biosynthesis.and.salvage)	Inverse variance weighted	18	0.0270112	0.310071	0.930582
Gut bacterial pathway abundance (PWY0.845..superpathway.of.pyridoxal.5..phosphate.biosynthesis.and.salvage)	Simple mode	18	0.555954	0.569237	0.342429
Gut bacterial pathway abundance (PWY0.845..superpathway.of.pyridoxal.5..phosphate.biosynthesis.and.salvage)	Weighted mode	18	0.696356	0.370793	0.0776422
Gut bacterial pathway abundance (PWY.1269..CMP.3.deoxy.D.manno.octulosonate.biosynthesis.I)	MR Egger	6	-0.198001	3.33757	0.955539
Gut bacterial pathway abundance (PWY.1269..CMP.3.deoxy.D.manno.octulosonate.biosynthesis.I)	Weighted median	6	0.0462467	0.708782	0.947976
Gut bacterial pathway abundance (PWY.1269..CMP.3.deoxy.D.manno.octulosonate.biosynthesis.I)	Inverse variance weighted	6	0.862071	0.60163	0.151888
Gut bacterial pathway abundance (PWY.1269..CMP.3.deoxy.D.manno.octulosonate.biosynthesis.I)	Simple mode	6	0.168095	1.06211	0.880441
Gut bacterial pathway abundance (PWY.1269..CMP.3.deoxy.D.manno.octulosonate.biosynthesis.I)	Weighted mode	6	0.0424864	0.892041	0.963856
Gut bacterial pathway abundance (PWY.2941..L.lysine.biosynthesis.II)	MR Egger	8	-0.0551878	1.67987	0.974858
Gut bacterial pathway abundance (PWY.2941..L.lysine.biosynthesis.II)	Weighted median	8	-0.343642	0.498082	0.490238
Gut bacterial pathway abundance (PWY.2941..L.lysine.biosynthesis.II)	Inverse variance weighted	8	-0.286064	0.395027	0.468966
Gut bacterial pathway abundance (PWY.2941..L.lysine.biosynthesis.II)	Simple mode	8	-0.301961	0.71886	0.687038
Gut bacterial pathway abundance (PWY.2941..L.lysine.biosynthesis.II)	Weighted mode	8	-0.182601	0.728962	0.809398
Gut bacterial pathway abundance (PWY.2942..L.lysine.biosynthesis.III)	MR Egger	6	1.18077	4.1241	0.788857
Gut bacterial pathway abundance (PWY.2942..L.lysine.biosynthesis.III)	Weighted median	6	0.3086	0.600608	0.607384
Gut bacterial pathway abundance (PWY.2942..L.lysine.biosynthesis.III)	Inverse variance weighted	6	0.430814	0.443316	0.33115
Gut bacterial pathway abundance (PWY.2942..L.lysine.biosynthesis.III)	Simple mode	6	0.593414	0.872229	0.526508
Gut bacterial pathway abundance (PWY.2942..L.lysine.biosynthesis.III)	Weighted mode	6	0.255415	0.79533	0.761092
Gut bacterial pathway abundance (PWY.3001..superpathway.of.L.isoleucine.biosynthesis.I)	MR Egger	8	1.95327	1.41987	0.21807
Gut bacterial pathway abundance (PWY.3001..superpathway.of.L.isoleucine.biosynthesis.I)	Weighted median	8	-0.257675	0.549023	0.638831
Gut bacterial pathway abundance (PWY.3001..superpathway.of.L.isoleucine.biosynthesis.I)	Inverse variance weighted	8	-0.0076862	0.400911	0.984704
Gut bacterial pathway abundance (PWY.3001..superpathway.of.L.isoleucine.biosynthesis.I)	Simple mode	8	-0.291621	0.85736	0.743731
Gut bacterial pathway abundance (PWY.3001..superpathway.of.L.isoleucine.biosynthesis.I)	Weighted mode	8	-0.406112	0.824111	0.637243
Gut bacterial pathway abundance (PWY.3781..aerobic.respiration.I..cytochrome.c.)	Inverse variance weighted	2	-0.343495	0.535604	0.521313
Gut bacterial pathway abundance (PWY.4242..pantothenate.and.coenzyme.A.biosynthesis.III)	MR Egger	15	-1.05715	1.28534	0.425641
Gut bacterial pathway abundance (PWY.4242..pantothenate.and.coenzyme.A.biosynthesis.III)	Weighted median	15	-0.288272	0.391243	0.461237
Gut bacterial pathway abundance (PWY.4242..pantothenate.and.coenzyme.A.biosynthesis.III)	Inverse variance weighted	15	-0.362643	0.297491	0.222843
Gut bacterial pathway abundance (PWY.4242..pantothenate.and.coenzyme.A.biosynthesis.III)	Simple mode	15	-0.106672	0.623651	0.866637
Gut bacterial pathway abundance (PWY.4242..pantothenate.and.coenzyme.A.biosynthesis.III)	Weighted mode	15	-0.227961	0.595452	0.707591
Gut bacterial pathway abundance (PWY.4984..urea.cycle)	MR Egger	8	2.34163	3.93946	0.573957
Gut bacterial pathway abundance (PWY.4984..urea.cycle)	Weighted median	8	0.330259	0.562987	0.55746
Gut bacterial pathway abundance (PWY.4984..urea.cycle)	Inverse variance weighted	8	-0.194906	0.420481	0.642984
Gut bacterial pathway abundance (PWY.4984..urea.cycle)	Simple mode	8	0.449975	0.863183	0.61824
Gut bacterial pathway abundance (PWY.4984..urea.cycle)	Weighted mode	8	0.459707	0.82683	0.595536
Gut bacterial pathway abundance (PWY4FS.7..phosphatidylglycerol.biosynthesis.I..plastidic.)	MR Egger	17	0.155028	1.38493	0.912356
Gut bacterial pathway abundance (PWY4FS.7..phosphatidylglycerol.biosynthesis.I..plastidic.)	Weighted median	17	0.231136	0.398046	0.561459
Gut bacterial pathway abundance (PWY4FS.7..phosphatidylglycerol.biosynthesis.I..plastidic.)	Inverse variance weighted	17	0.0805199	0.302099	0.789827
Gut bacterial pathway abundance (PWY4FS.7..phosphatidylglycerol.biosynthesis.I..plastidic.)	Simple mode	17	0.788494	0.73525	0.299443
Gut bacterial pathway abundance (PWY4FS.7..phosphatidylglycerol.biosynthesis.I..plastidic.)	Weighted mode	17	0.874628	0.762544	0.26825
Gut bacterial pathway abundance (PWY.5005..biotin.biosynthesis.II)	MR Egger	11	0.945866	1.51523	0.547966
Gut bacterial pathway abundance (PWY.5005..biotin.biosynthesis.II)	Weighted median	11	0.134023	0.381823	0.725582
Gut bacterial pathway abundance (PWY.5005..biotin.biosynthesis.II)	Inverse variance weighted	11	0.216724	0.284705	0.446524
Gut bacterial pathway abundance (PWY.5005..biotin.biosynthesis.II)	Simple mode	11	0.208923	0.687069	0.767301
Gut bacterial pathway abundance (PWY.5005..biotin.biosynthesis.II)	Weighted mode	11	0.1977	0.58787	0.743595
Gut bacterial pathway abundance (PWY.5022..4.aminobutanoate.degradation.V)	MR Egger	5	4.82574	2.3857	0.13629
Gut bacterial pathway abundance (PWY.5022..4.aminobutanoate.degradation.V)	Weighted median	5	0.643142	0.683431	0.346679
Gut bacterial pathway abundance (PWY.5022..4.aminobutanoate.degradation.V)	Inverse variance weighted	5	0.93636	0.705146	0.184213
Gut bacterial pathway abundance (PWY.5022..4.aminobutanoate.degradation.V)	Simple mode	5	0.877517	1.00809	0.433165
Gut bacterial pathway abundance (PWY.5022..4.aminobutanoate.degradation.V)	Weighted mode	5	0.783776	1.003	0.478212
Gut bacterial pathway abundance (PWY.5088..L.glutamate.degradation.VIII..to.propanoate.)	MR Egger	8	0.78059	0.661979	0.282963
Gut bacterial pathway abundance (PWY.5088..L.glutamate.degradation.VIII..to.propanoate.)	Weighted median	8	-0.212858	0.271486	0.433012
Gut bacterial pathway abundance (PWY.5088..L.glutamate.degradation.VIII..to.propanoate.)	Inverse variance weighted	8	-0.153156	0.214533	0.475286
Gut bacterial pathway abundance (PWY.5088..L.glutamate.degradation.VIII..to.propanoate.)	Simple mode	8	-0.234982	0.397374	0.572887
Gut bacterial pathway abundance (PWY.5088..L.glutamate.degradation.VIII..to.propanoate.)	Weighted mode	8	-0.199102	0.399222	0.63326
Gut bacterial pathway abundance (PWY.5097..L.lysine.biosynthesis.VI)	MR Egger	17	-1.69378	1.89322	0.385101
Gut bacterial pathway abundance (PWY.5097..L.lysine.biosynthesis.VI)	Weighted median	17	-0.203805	0.411216	0.620166
Gut bacterial pathway abundance (PWY.5097..L.lysine.biosynthesis.VI)	Inverse variance weighted	17	-0.014419	0.309342	0.962823
Gut bacterial pathway abundance (PWY.5097..L.lysine.biosynthesis.VI)	Simple mode	17	-0.387681	0.813435	0.640093
Gut bacterial pathway abundance (PWY.5097..L.lysine.biosynthesis.VI)	Weighted mode	17	-0.354318	0.821064	0.671838
Gut bacterial pathway abundance (PWY.5100..pyruvate.fermentation.to.acetate.and.lactate.II)	MR Egger	15	-0.695736	1.42965	0.63461
Gut bacterial pathway abundance (PWY.5100..pyruvate.fermentation.to.acetate.and.lactate.II)	Weighted median	15	0.150585	0.420589	0.720318
Gut bacterial pathway abundance (PWY.5100..pyruvate.fermentation.to.acetate.and.lactate.II)	Inverse variance weighted	15	0.271614	0.326387	0.405305
Gut bacterial pathway abundance (PWY.5100..pyruvate.fermentation.to.acetate.and.lactate.II)	Simple mode	15	-0.0141731	0.72625	0.984705
Gut bacterial pathway abundance (PWY.5100..pyruvate.fermentation.to.acetate.and.lactate.II)	Weighted mode	15	0.0198123	0.679197	0.977141
Gut bacterial pathway abundance (PWY.5101..L.isoleucine.biosynthesis.II)	MR Egger	13	2.29274	1.31075	0.108069
Gut bacterial pathway abundance (PWY.5101..L.isoleucine.biosynthesis.II)	Weighted median	13	0.373839	0.45085	0.406998
Gut bacterial pathway abundance (PWY.5101..L.isoleucine.biosynthesis.II)	Inverse variance weighted	13	-0.141253	0.333339	0.671746
Gut bacterial pathway abundance (PWY.5101..L.isoleucine.biosynthesis.II)	Simple mode	13	0.513812	0.857391	0.560134
Gut bacterial pathway abundance (PWY.5101..L.isoleucine.biosynthesis.II)	Weighted mode	13	0.615829	0.824729	0.46962
Gut bacterial pathway abundance (PWY.5104..L.isoleucine.biosynthesis.IV)	MR Egger	9	-3.60742	1.69622	0.0710115
Gut bacterial pathway abundance (PWY.5104..L.isoleucine.biosynthesis.IV)	Weighted median	9	0.149369	0.545782	0.784331
Gut bacterial pathway abundance (PWY.5104..L.isoleucine.biosynthesis.IV)	Inverse variance weighted	9	-0.293702	0.372609	0.430562
Gut bacterial pathway abundance (PWY.5104..L.isoleucine.biosynthesis.IV)	Simple mode	9	0.29648	0.86312	0.740077
Gut bacterial pathway abundance (PWY.5104..L.isoleucine.biosynthesis.IV)	Weighted mode	9	0.29648	0.833207	0.731169
Gut bacterial pathway abundance (PWY.5121..superpathway.of.geranylgeranyl.diphosphate.biosynthesis.II..via.MEP.)	MR Egger	12	-0.829112	1.07114	0.456814
Gut bacterial pathway abundance (PWY.5121..superpathway.of.geranylgeranyl.diphosphate.biosynthesis.II..via.MEP.)	Weighted median	12	-0.076465	0.381987	0.841342
Gut bacterial pathway abundance (PWY.5121..superpathway.of.geranylgeranyl.diphosphate.biosynthesis.II..via.MEP.)	Inverse variance weighted	12	-0.1485	0.288378	0.606589
Gut bacterial pathway abundance (PWY.5121..superpathway.of.geranylgeranyl.diphosphate.biosynthesis.II..via.MEP.)	Simple mode	12	0.0743928	0.643368	0.910029
Gut bacterial pathway abundance (PWY.5121..superpathway.of.geranylgeranyl.diphosphate.biosynthesis.II..via.MEP.)	Weighted mode	12	0.114541	0.664155	0.866207
Gut bacterial pathway abundance (PWY.5173..superpathway.of.acetyl.CoA.biosynthesis)	MR Egger	13	-0.694218	1.12614	0.550139
Gut bacterial pathway abundance (PWY.5173..superpathway.of.acetyl.CoA.biosynthesis)	Weighted median	13	-0.000700461	0.333507	0.998324
Gut bacterial pathway abundance (PWY.5173..superpathway.of.acetyl.CoA.biosynthesis)	Inverse variance weighted	13	0.138632	0.272002	0.610282
Gut bacterial pathway abundance (PWY.5173..superpathway.of.acetyl.CoA.biosynthesis)	Simple mode	13	0.0543441	0.60342	0.929725
Gut bacterial pathway abundance (PWY.5173..superpathway.of.acetyl.CoA.biosynthesis)	Weighted mode	13	-0.0248057	0.590725	0.967196
Gut bacterial pathway abundance (PWY.5177..glutaryl.CoA.degradation)	MR Egger	9	4.49774	2.16139	0.0759793
Gut bacterial pathway abundance (PWY.5177..glutaryl.CoA.degradation)	Weighted median	9	1.14333	0.534652	0.032479
Gut bacterial pathway abundance (PWY.5177..glutaryl.CoA.degradation)	Inverse variance weighted	9	1.00747	0.416304	0.015519
Gut bacterial pathway abundance (PWY.5177..glutaryl.CoA.degradation)	Simple mode	9	1.21365	0.762222	0.149991
Gut bacterial pathway abundance (PWY.5177..glutaryl.CoA.degradation)	Weighted mode	9	1.1143	0.763646	0.182634
Gut bacterial pathway abundance (PWY.5188..tetrapyrrole.biosynthesis.I..from.glutamate.)	MR Egger	12	2.35635	2.15888	0.300665
Gut bacterial pathway abundance (PWY.5188..tetrapyrrole.biosynthesis.I..from.glutamate.)	Weighted median	12	-0.0328233	0.514311	0.949114
Gut bacterial pathway abundance (PWY.5188..tetrapyrrole.biosynthesis.I..from.glutamate.)	Inverse variance weighted	12	-0.177886	0.507377	0.725889
Gut bacterial pathway abundance (PWY.5188..tetrapyrrole.biosynthesis.I..from.glutamate.)	Simple mode	12	0.0170946	0.962139	0.986143
Gut bacterial pathway abundance (PWY.5188..tetrapyrrole.biosynthesis.I..from.glutamate.)	Weighted mode	12	-0.0032623	0.879523	0.997107
Gut bacterial pathway abundance (PWY.5189..tetrapyrrole.biosynthesis.II..from.glycine.)	MR Egger	11	-1.78732	1.32463	0.210203
Gut bacterial pathway abundance (PWY.5189..tetrapyrrole.biosynthesis.II..from.glycine.)	Weighted median	11	0.305883	0.405498	0.450645
Gut bacterial pathway abundance (PWY.5189..tetrapyrrole.biosynthesis.II..from.glycine.)	Inverse variance weighted	11	-0.0491785	0.347193	0.88736
Gut bacterial pathway abundance (PWY.5189..tetrapyrrole.biosynthesis.II..from.glycine.)	Simple mode	11	0.494286	0.747439	0.52336
Gut bacterial pathway abundance (PWY.5189..tetrapyrrole.biosynthesis.II..from.glycine.)	Weighted mode	11	0.317121	0.674724	0.648436
Gut bacterial pathway abundance (PWY.5345..superpathway.of.L.methionine.biosynthesis..by.sulfhydrylation.)	MR Egger	9	-0.090592	2.78122	0.974925
Gut bacterial pathway abundance (PWY.5345..superpathway.of.L.methionine.biosynthesis..by.sulfhydrylation.)	Weighted median	9	-0.00998855	0.522683	0.984753
Gut bacterial pathway abundance (PWY.5345..superpathway.of.L.methionine.biosynthesis..by.sulfhydrylation.)	Inverse variance weighted	9	0.323732	0.440551	0.462441
Gut bacterial pathway abundance (PWY.5345..superpathway.of.L.methionine.biosynthesis..by.sulfhydrylation.)	Simple mode	9	-0.341695	0.893695	0.712166
Gut bacterial pathway abundance (PWY.5345..superpathway.of.L.methionine.biosynthesis..by.sulfhydrylation.)	Weighted mode	9	-0.407053	0.804272	0.626426
Gut bacterial pathway abundance (PWY.5384..sucrose.degradation.IV..sucrose.phosphorylase.)	MR Egger	8	0.97206	1.63201	0.573193
Gut bacterial pathway abundance (PWY.5384..sucrose.degradation.IV..sucrose.phosphorylase.)	Weighted median	8	0.011042	0.477013	0.981532
Gut bacterial pathway abundance (PWY.5384..sucrose.degradation.IV..sucrose.phosphorylase.)	Inverse variance weighted	8	-0.261928	0.360733	0.467778
Gut bacterial pathway abundance (PWY.5384..sucrose.degradation.IV..sucrose.phosphorylase.)	Simple mode	8	0.473244	0.842057	0.591642
Gut bacterial pathway abundance (PWY.5384..sucrose.degradation.IV..sucrose.phosphorylase.)	Weighted mode	8	0.40421	0.763287	0.612788
Gut bacterial pathway abundance (PWY.5505..L.glutamate.and.L.glutamine.biosynthesis)	MR Egger	17	0.855079	0.951023	0.382798
Gut bacterial pathway abundance (PWY.5505..L.glutamate.and.L.glutamine.biosynthesis)	Weighted median	17	0.0285866	0.341852	0.933356
Gut bacterial pathway abundance (PWY.5505..L.glutamate.and.L.glutamine.biosynthesis)	Inverse variance weighted	17	0.080722	0.259822	0.756042
Gut bacterial pathway abundance (PWY.5505..L.glutamate.and.L.glutamine.biosynthesis)	Simple mode	17	-0.549403	0.681677	0.432083
Gut bacterial pathway abundance (PWY.5505..L.glutamate.and.L.glutamine.biosynthesis)	Weighted mode	17	-0.395629	0.612231	0.527306
Gut bacterial pathway abundance (PWY.5656..mannosylglycerate.biosynthesis.I)	MR Egger	10	-0.436999	0.553549	0.45261
Gut bacterial pathway abundance (PWY.5656..mannosylglycerate.biosynthesis.I)	Weighted median	10	-0.0568751	0.21111	0.787614
Gut bacterial pathway abundance (PWY.5656..mannosylglycerate.biosynthesis.I)	Inverse variance weighted	10	-0.0470849	0.15846	0.766359
Gut bacterial pathway abundance (PWY.5656..mannosylglycerate.biosynthesis.I)	Simple mode	10	-0.0617521	0.333137	0.857053
Gut bacterial pathway abundance (PWY.5656..mannosylglycerate.biosynthesis.I)	Weighted mode	10	-0.157584	0.314054	0.627871
Gut bacterial pathway abundance (PWY.5659..GDP.mannose.biosynthesis)	MR Egger	9	0.375915	2.02438	0.857951
Gut bacterial pathway abundance (PWY.5659..GDP.mannose.biosynthesis)	Weighted median	9	0.52265	0.548737	0.340864
Gut bacterial pathway abundance (PWY.5659..GDP.mannose.biosynthesis)	Inverse variance weighted	9	0.263688	0.43327	0.542789
Gut bacterial pathway abundance (PWY.5659..GDP.mannose.biosynthesis)	Simple mode	9	0.762179	0.822328	0.381114
Gut bacterial pathway abundance (PWY.5659..GDP.mannose.biosynthesis)	Weighted mode	9	0.740429	0.806938	0.385667
Gut bacterial pathway abundance (PWY.5667..CDP.diacylglycerol.biosynthesis.I)	MR Egger	17	0.251824	1.24392	0.84229
Gut bacterial pathway abundance (PWY.5667..CDP.diacylglycerol.biosynthesis.I)	Weighted median	17	0.313374	0.425613	0.461556
Gut bacterial pathway abundance (PWY.5667..CDP.diacylglycerol.biosynthesis.I)	Inverse variance weighted	17	0.281004	0.306773	0.359666
Gut bacterial pathway abundance (PWY.5667..CDP.diacylglycerol.biosynthesis.I)	Simple mode	17	0.560452	0.812316	0.500116
Gut bacterial pathway abundance (PWY.5667..CDP.diacylglycerol.biosynthesis.I)	Weighted mode	17	0.530169	0.795891	0.514817
Gut bacterial pathway abundance (PWY.5676..acetyl.CoA.fermentation.to.butanoate.II)	MR Egger	8	0.396391	2.34598	0.871376
Gut bacterial pathway abundance (PWY.5676..acetyl.CoA.fermentation.to.butanoate.II)	Weighted median	8	-0.824969	0.571173	0.148643
Gut bacterial pathway abundance (PWY.5676..acetyl.CoA.fermentation.to.butanoate.II)	Inverse variance weighted	8	-0.320217	0.600168	0.593656
Gut bacterial pathway abundance (PWY.5676..acetyl.CoA.fermentation.to.butanoate.II)	Simple mode	8	-1.2628	0.720299	0.123025
Gut bacterial pathway abundance (PWY.5676..acetyl.CoA.fermentation.to.butanoate.II)	Weighted mode	8	-1.1089	0.657017	0.13531
Gut bacterial pathway abundance (PWY.5686..UMP.biosynthesis)	MR Egger	6	-0.686613	2.34537	0.784269
Gut bacterial pathway abundance (PWY.5686..UMP.biosynthesis)	Weighted median	6	0.588685	0.614948	0.338419
Gut bacterial pathway abundance (PWY.5686..UMP.biosynthesis)	Inverse variance weighted	6	0.20015	0.489969	0.682911
Gut bacterial pathway abundance (PWY.5686..UMP.biosynthesis)	Simple mode	6	0.84491	0.932434	0.406412
Gut bacterial pathway abundance (PWY.5686..UMP.biosynthesis)	Weighted mode	6	0.865354	0.885204	0.37318
Gut bacterial pathway abundance (PWY.5695..urate.biosynthesis.inosine.5..phosphate.degradation)	MR Egger	11	-0.624415	1.85523	0.744157
Gut bacterial pathway abundance (PWY.5695..urate.biosynthesis.inosine.5..phosphate.degradation)	Weighted median	11	-0.646916	0.52411	0.217086
Gut bacterial pathway abundance (PWY.5695..urate.biosynthesis.inosine.5..phosphate.degradation)	Inverse variance weighted	11	-0.684325	0.383449	0.0743166
Gut bacterial pathway abundance (PWY.5695..urate.biosynthesis.inosine.5..phosphate.degradation)	Simple mode	11	-0.252148	0.841557	0.770602
Gut bacterial pathway abundance (PWY.5695..urate.biosynthesis.inosine.5..phosphate.degradation)	Weighted mode	11	-0.308554	0.821972	0.715216
Gut bacterial pathway abundance (PWY.5705..allantoin.degradation.to.glyoxylate.III)	MR Egger	9	0.0425396	1.34113	0.975582
Gut bacterial pathway abundance (PWY.5705..allantoin.degradation.to.glyoxylate.III)	Weighted median	9	0.623702	0.293795	0.0337609
Gut bacterial pathway abundance (PWY.5705..allantoin.degradation.to.glyoxylate.III)	Inverse variance weighted	9	0.501363	0.208723	0.0163037
Gut bacterial pathway abundance (PWY.5705..allantoin.degradation.to.glyoxylate.III)	Simple mode	9	0.77049	0.505482	0.165948
Gut bacterial pathway abundance (PWY.5705..allantoin.degradation.to.glyoxylate.III)	Weighted mode	9	0.783345	0.512602	0.164991
Gut bacterial pathway abundance (PWY.5791..1.4.dihydroxy.2.naphthoate.biosynthesis.II..plants.)	MR Egger	15	0.218867	0.823234	0.794515
Gut bacterial pathway abundance (PWY.5791..1.4.dihydroxy.2.naphthoate.biosynthesis.II..plants.)	Weighted median	15	0.60375	0.2762	0.0288216
Gut bacterial pathway abundance (PWY.5791..1.4.dihydroxy.2.naphthoate.biosynthesis.II..plants.)	Inverse variance weighted	15	0.170623	0.208521	0.413214
Gut bacterial pathway abundance (PWY.5791..1.4.dihydroxy.2.naphthoate.biosynthesis.II..plants.)	Simple mode	15	0.695048	0.507113	0.192076
Gut bacterial pathway abundance (PWY.5791..1.4.dihydroxy.2.naphthoate.biosynthesis.II..plants.)	Weighted mode	15	0.702671	0.502654	0.183893
Gut bacterial pathway abundance (PWY.5838..superpathway.of.menaquinol.8.biosynthesis.I)	MR Egger	4	1.75084	1.74048	0.420366
Gut bacterial pathway abundance (PWY.5838..superpathway.of.menaquinol.8.biosynthesis.I)	Weighted median	4	0.230762	0.39876	0.562792
Gut bacterial pathway abundance (PWY.5838..superpathway.of.menaquinol.8.biosynthesis.I)	Inverse variance weighted	4	0.291423	0.334969	0.384299
Gut bacterial pathway abundance (PWY.5838..superpathway.of.menaquinol.8.biosynthesis.I)	Simple mode	4	0.205673	0.575742	0.744571
Gut bacterial pathway abundance (PWY.5838..superpathway.of.menaquinol.8.biosynthesis.I)	Weighted mode	4	0.168219	0.474623	0.746469
Gut bacterial pathway abundance (PWY.5850..superpathway.of.menaquinol.6.biosynthesis.I)	MR Egger	11	0.722866	0.747908	0.359038
Gut bacterial pathway abundance (PWY.5850..superpathway.of.menaquinol.6.biosynthesis.I)	Weighted median	11	-0.211435	0.233801	0.365816
Gut bacterial pathway abundance (PWY.5850..superpathway.of.menaquinol.6.biosynthesis.I)	Inverse variance weighted	11	-0.195862	0.167479	0.242214
Gut bacterial pathway abundance (PWY.5850..superpathway.of.menaquinol.6.biosynthesis.I)	Simple mode	11	-0.151201	0.388791	0.705502
Gut bacterial pathway abundance (PWY.5850..superpathway.of.menaquinol.6.biosynthesis.I)	Weighted mode	11	-0.174599	0.376024	0.652357
Gut bacterial pathway abundance (PWY.5913..TCA.cycle.VI..obligate.autotrophs.)	MR Egger	9	-1.1266	1.27524	0.406315
Gut bacterial pathway abundance (PWY.5913..TCA.cycle.VI..obligate.autotrophs.)	Weighted median	9	-0.198232	0.365994	0.588077
Gut bacterial pathway abundance (PWY.5913..TCA.cycle.VI..obligate.autotrophs.)	Inverse variance weighted	9	-0.0986353	0.287746	0.731759
Gut bacterial pathway abundance (PWY.5913..TCA.cycle.VI..obligate.autotrophs.)	Simple mode	9	-0.31438	0.516769	0.559823
Gut bacterial pathway abundance (PWY.5913..TCA.cycle.VI..obligate.autotrophs.)	Weighted mode	9	-0.264519	0.517858	0.623289
Gut bacterial pathway abundance (PWY.5918..superpathay.of.heme.biosynthesis.from.glutamate)	MR Egger	9	-0.271626	1.17224	0.823387
Gut bacterial pathway abundance (PWY.5918..superpathay.of.heme.biosynthesis.from.glutamate)	Weighted median	9	0.181282	0.414795	0.662083
Gut bacterial pathway abundance (PWY.5918..superpathay.of.heme.biosynthesis.from.glutamate)	Inverse variance weighted	9	0.0584599	0.305931	0.848456
Gut bacterial pathway abundance (PWY.5918..superpathay.of.heme.biosynthesis.from.glutamate)	Simple mode	9	0.00257762	0.637858	0.996875
Gut bacterial pathway abundance (PWY.5918..superpathay.of.heme.biosynthesis.from.glutamate)	Weighted mode	9	0.466933	0.601859	0.460174
Gut bacterial pathway abundance (PWY.5920..superpathway.of.heme.biosynthesis.from.glycine)	MR Egger	9	0.00393645	0.730974	0.995854
Gut bacterial pathway abundance (PWY.5920..superpathway.of.heme.biosynthesis.from.glycine)	Weighted median	9	0.0372367	0.252677	0.882841
Gut bacterial pathway abundance (PWY.5920..superpathway.of.heme.biosynthesis.from.glycine)	Inverse variance weighted	9	0.01566	0.23764	0.947459
Gut bacterial pathway abundance (PWY.5920..superpathway.of.heme.biosynthesis.from.glycine)	Simple mode	9	-0.353354	0.425181	0.43004
Gut bacterial pathway abundance (PWY.5920..superpathway.of.heme.biosynthesis.from.glycine)	Weighted mode	9	0.0776996	0.37792	0.84224
Gut bacterial pathway abundance (PWY.5941..glycogen.degradation.II..eukaryotic.)	MR Egger	10	1.54497	1.20763	0.236636
Gut bacterial pathway abundance (PWY.5941..glycogen.degradation.II..eukaryotic.)	Weighted median	10	0.00454656	0.425854	0.991482
Gut bacterial pathway abundance (PWY.5941..glycogen.degradation.II..eukaryotic.)	Inverse variance weighted	10	0.0899119	0.311728	0.773017
Gut bacterial pathway abundance (PWY.5941..glycogen.degradation.II..eukaryotic.)	Simple mode	10	-0.200038	0.727995	0.78969
Gut bacterial pathway abundance (PWY.5941..glycogen.degradation.II..eukaryotic.)	Weighted mode	10	-0.212823	0.654197	0.752375
Gut bacterial pathway abundance (PWY.5971..palmitate.biosynthesis.II..bacteria.and.plants.)	MR Egger	12	0.627458	0.69695	0.389132
Gut bacterial pathway abundance (PWY.5971..palmitate.biosynthesis.II..bacteria.and.plants.)	Weighted median	12	0.373001	0.368757	0.311772
Gut bacterial pathway abundance (PWY.5971..palmitate.biosynthesis.II..bacteria.and.plants.)	Inverse variance weighted	12	-0.0475338	0.271651	0.861094
Gut bacterial pathway abundance (PWY.5971..palmitate.biosynthesis.II..bacteria.and.plants.)	Simple mode	12	0.378169	0.661835	0.57922
Gut bacterial pathway abundance (PWY.5971..palmitate.biosynthesis.II..bacteria.and.plants.)	Weighted mode	12	0.41723	0.4154	0.336767
Gut bacterial pathway abundance (PWY.5973..cis.vaccenate.biosynthesis)	MR Egger	15	-0.184596	1.01513	0.85851
Gut bacterial pathway abundance (PWY.5973..cis.vaccenate.biosynthesis)	Weighted median	15	-0.123083	0.424471	0.77184
Gut bacterial pathway abundance (PWY.5973..cis.vaccenate.biosynthesis)	Inverse variance weighted	15	-0.0855658	0.297968	0.773986
Gut bacterial pathway abundance (PWY.5973..cis.vaccenate.biosynthesis)	Simple mode	15	-0.230035	0.701472	0.747816
Gut bacterial pathway abundance (PWY.5973..cis.vaccenate.biosynthesis)	Weighted mode	15	-0.265666	0.648906	0.688437
Gut bacterial pathway abundance (PWY.5989..stearate.biosynthesis.II..bacteria.and.plants.)	MR Egger	8	-0.448506	2.0738	0.835941
Gut bacterial pathway abundance (PWY.5989..stearate.biosynthesis.II..bacteria.and.plants.)	Weighted median	8	-0.051012	0.596555	0.931855
Gut bacterial pathway abundance (PWY.5989..stearate.biosynthesis.II..bacteria.and.plants.)	Inverse variance weighted	8	0.257819	0.488082	0.597341
Gut bacterial pathway abundance (PWY.5989..stearate.biosynthesis.II..bacteria.and.plants.)	Simple mode	8	-0.286444	0.88783	0.756395
Gut bacterial pathway abundance (PWY.5989..stearate.biosynthesis.II..bacteria.and.plants.)	Weighted mode	8	-0.286444	0.898719	0.759235
Gut bacterial pathway abundance (PWY.6121..5.aminoimidazole.ribonucleotide.biosynthesis.I)	MR Egger	9	-4.35436	2.7733	0.160384
Gut bacterial pathway abundance (PWY.6121..5.aminoimidazole.ribonucleotide.biosynthesis.I)	Weighted median	9	-0.259369	0.512022	0.612465
Gut bacterial pathway abundance (PWY.6121..5.aminoimidazole.ribonucleotide.biosynthesis.I)	Inverse variance weighted	9	-0.52807	0.407105	0.194585
Gut bacterial pathway abundance (PWY.6121..5.aminoimidazole.ribonucleotide.biosynthesis.I)	Simple mode	9	-0.0977889	0.768594	0.901898
Gut bacterial pathway abundance (PWY.6121..5.aminoimidazole.ribonucleotide.biosynthesis.I)	Weighted mode	9	-0.0775032	0.759847	0.921268
Gut bacterial pathway abundance (PWY.6123..inosine.5..phosphate.biosynthesis.I)	MR Egger	6	-2.51632	1.9982	0.2764
Gut bacterial pathway abundance (PWY.6123..inosine.5..phosphate.biosynthesis.I)	Weighted median	6	-0.232994	0.60009	0.697819
Gut bacterial pathway abundance (PWY.6123..inosine.5..phosphate.biosynthesis.I)	Inverse variance weighted	6	0.0641811	0.460216	0.889088
Gut bacterial pathway abundance (PWY.6123..inosine.5..phosphate.biosynthesis.I)	Simple mode	6	-0.431806	0.836121	0.627568
Gut bacterial pathway abundance (PWY.6123..inosine.5..phosphate.biosynthesis.I)	Weighted mode	6	-0.491095	0.768544	0.550946
Gut bacterial pathway abundance (PWY.6125..superpathway.of.guanosine.nucleotides.de.novo.biosynthesis.II)	MR Egger	9	-0.291015	1.33139	0.833214
Gut bacterial pathway abundance (PWY.6125..superpathway.of.guanosine.nucleotides.de.novo.biosynthesis.II)	Weighted median	9	0.421167	0.533604	0.429944
Gut bacterial pathway abundance (PWY.6125..superpathway.of.guanosine.nucleotides.de.novo.biosynthesis.II)	Inverse variance weighted	9	0.484056	0.398741	0.224762
Gut bacterial pathway abundance (PWY.6125..superpathway.of.guanosine.nucleotides.de.novo.biosynthesis.II)	Simple mode	9	0.0790778	0.836821	0.927038
Gut bacterial pathway abundance (PWY.6125..superpathway.of.guanosine.nucleotides.de.novo.biosynthesis.II)	Weighted mode	9	0.186524	0.756392	0.81143
Gut bacterial pathway abundance (PWY.6147..6.hydroxymethyl.dihydropterin.diphosphate.biosynthesis.I)	MR Egger	14	0.569903	1.80164	0.757191
Gut bacterial pathway abundance (PWY.6147..6.hydroxymethyl.dihydropterin.diphosphate.biosynthesis.I)	Weighted median	14	-0.110559	0.440648	0.801891
Gut bacterial pathway abundance (PWY.6147..6.hydroxymethyl.dihydropterin.diphosphate.biosynthesis.I)	Inverse variance weighted	14	-0.153823	0.393987	0.696221
Gut bacterial pathway abundance (PWY.6147..6.hydroxymethyl.dihydropterin.diphosphate.biosynthesis.I)	Simple mode	14	-0.0223721	0.770612	0.97728
Gut bacterial pathway abundance (PWY.6147..6.hydroxymethyl.dihydropterin.diphosphate.biosynthesis.I)	Weighted mode	14	-0.0627813	0.665638	0.926295
Gut bacterial pathway abundance (PWY.6151..S.adenosyl.L.methionine.cycle.I)	MR Egger	12	-0.213925	1.18119	0.859899
Gut bacterial pathway abundance (PWY.6151..S.adenosyl.L.methionine.cycle.I)	Weighted median	12	0.776314	0.435026	0.0743385
Gut bacterial pathway abundance (PWY.6151..S.adenosyl.L.methionine.cycle.I)	Inverse variance weighted	12	0.761171	0.325763	0.019461
Gut bacterial pathway abundance (PWY.6151..S.adenosyl.L.methionine.cycle.I)	Simple mode	12	0.804163	0.684187	0.264667
Gut bacterial pathway abundance (PWY.6151..S.adenosyl.L.methionine.cycle.I)	Weighted mode	12	0.831453	0.619782	0.206789
Gut bacterial pathway abundance (PWY.6163..chorismate.biosynthesis.from.3.dehydroquinate)	MR Egger	10	-2.43126	1.4568	0.133689
Gut bacterial pathway abundance (PWY.6163..chorismate.biosynthesis.from.3.dehydroquinate)	Weighted median	10	-0.36228	0.463486	0.434425
Gut bacterial pathway abundance (PWY.6163..chorismate.biosynthesis.from.3.dehydroquinate)	Inverse variance weighted	10	-0.279283	0.370714	0.45123
Gut bacterial pathway abundance (PWY.6163..chorismate.biosynthesis.from.3.dehydroquinate)	Simple mode	10	-0.385783	0.752475	0.620516
Gut bacterial pathway abundance (PWY.6163..chorismate.biosynthesis.from.3.dehydroquinate)	Weighted mode	10	-0.414495	0.714701	0.576173
Gut bacterial pathway abundance (PWY.621..sucrose.degradation.III..sucrose.invertase.)	MR Egger	7	2.06751	1.13651	0.128545
Gut bacterial pathway abundance (PWY.621..sucrose.degradation.III..sucrose.invertase.)	Weighted median	7	0.0894188	0.552271	0.871376
Gut bacterial pathway abundance (PWY.621..sucrose.degradation.III..sucrose.invertase.)	Inverse variance weighted	7	0.553291	0.3828	0.148352
Gut bacterial pathway abundance (PWY.621..sucrose.degradation.III..sucrose.invertase.)	Simple mode	7	0.030472	0.889439	0.973781
Gut bacterial pathway abundance (PWY.621..sucrose.degradation.III..sucrose.invertase.)	Weighted mode	7	0.030472	0.834054	0.972041
Gut bacterial pathway abundance (PWY.6263..superpathway.of.menaquinol.8.biosynthesis.II)	MR Egger	6	0.755998	1.21072	0.566199
Gut bacterial pathway abundance (PWY.6263..superpathway.of.menaquinol.8.biosynthesis.II)	Weighted median	6	-0.107528	0.328879	0.743704
Gut bacterial pathway abundance (PWY.6263..superpathway.of.menaquinol.8.biosynthesis.II)	Inverse variance weighted	6	0.0362043	0.248883	0.884342
Gut bacterial pathway abundance (PWY.6263..superpathway.of.menaquinol.8.biosynthesis.II)	Simple mode	6	-0.28458	0.52483	0.610942
Gut bacterial pathway abundance (PWY.6263..superpathway.of.menaquinol.8.biosynthesis.II)	Weighted mode	6	-0.229232	0.509922	0.671857
Gut bacterial pathway abundance (PWY.6284..superpathway.of.unsaturated.fatty.acids.biosynthesis..E..coli.)	MR Egger	11	0.654418	1.16117	0.586801
Gut bacterial pathway abundance (PWY.6284..superpathway.of.unsaturated.fatty.acids.biosynthesis..E..coli.)	Weighted median	11	-0.172232	0.392023	0.660414
Gut bacterial pathway abundance (PWY.6284..superpathway.of.unsaturated.fatty.acids.biosynthesis..E..coli.)	Inverse variance weighted	11	-0.208661	0.296614	0.481759
Gut bacterial pathway abundance (PWY.6284..superpathway.of.unsaturated.fatty.acids.biosynthesis..E..coli.)	Simple mode	11	-0.012193	0.648086	0.98536
Gut bacterial pathway abundance (PWY.6284..superpathway.of.unsaturated.fatty.acids.biosynthesis..E..coli.)	Weighted mode	11	-0.0707051	0.605917	0.909415
Gut bacterial pathway abundance (PWY.6285..superpathway.of.fatty.acids.biosynthesis..E..coli.)	MR Egger	12	-1.30022	0.940151	0.196766
Gut bacterial pathway abundance (PWY.6285..superpathway.of.fatty.acids.biosynthesis..E..coli.)	Weighted median	12	-0.24683	0.239874	0.30348
Gut bacterial pathway abundance (PWY.6285..superpathway.of.fatty.acids.biosynthesis..E..coli.)	Inverse variance weighted	12	-0.264246	0.179463	0.140907
Gut bacterial pathway abundance (PWY.6285..superpathway.of.fatty.acids.biosynthesis..E..coli.)	Simple mode	12	-0.131053	0.469671	0.785396
Gut bacterial pathway abundance (PWY.6285..superpathway.of.fatty.acids.biosynthesis..E..coli.)	Weighted mode	12	-0.0767369	0.42518	0.860057
Gut bacterial pathway abundance (PWY.6317..galactose.degradation.I..Leloir.pathway.)	MR Egger	12	-1.57813	1.14491	0.198135
Gut bacterial pathway abundance (PWY.6317..galactose.degradation.I..Leloir.pathway.)	Weighted median	12	-0.516832	0.485716	0.287301
Gut bacterial pathway abundance (PWY.6317..galactose.degradation.I..Leloir.pathway.)	Inverse variance weighted	12	-0.413163	0.344043	0.229788
Gut bacterial pathway abundance (PWY.6317..galactose.degradation.I..Leloir.pathway.)	Simple mode	12	-0.621028	0.76662	0.435066
Gut bacterial pathway abundance (PWY.6317..galactose.degradation.I..Leloir.pathway.)	Weighted mode	12	-0.796554	0.766839	0.321216
Gut bacterial pathway abundance (PWY.6353..purine.nucleotides.degradation.II..aerobic.)	MR Egger	14	0.250686	1.31003	0.851444
Gut bacterial pathway abundance (PWY.6353..purine.nucleotides.degradation.II..aerobic.)	Weighted median	14	-0.18293	0.391199	0.640061
Gut bacterial pathway abundance (PWY.6353..purine.nucleotides.degradation.II..aerobic.)	Inverse variance weighted	14	0.25059	0.291748	0.390381
Gut bacterial pathway abundance (PWY.6353..purine.nucleotides.degradation.II..aerobic.)	Simple mode	14	-0.239028	0.64116	0.715301
Gut bacterial pathway abundance (PWY.6353..purine.nucleotides.degradation.II..aerobic.)	Weighted mode	14	-0.219363	0.600312	0.720678
Gut bacterial pathway abundance (PWY.6471..peptidoglycan.biosynthesis.IV..Enterococcus.faecium.)	MR Egger	3	-0.720319	1.84076	0.762542
Gut bacterial pathway abundance (PWY.6471..peptidoglycan.biosynthesis.IV..Enterococcus.faecium.)	Weighted median	3	0.318033	0.331203	0.336937
Gut bacterial pathway abundance (PWY.6471..peptidoglycan.biosynthesis.IV..Enterococcus.faecium.)	Inverse variance weighted	3	0.152793	0.28571	0.592798
Gut bacterial pathway abundance (PWY.6471..peptidoglycan.biosynthesis.IV..Enterococcus.faecium.)	Simple mode	3	0.326169	0.394132	0.494943
Gut bacterial pathway abundance (PWY.6471..peptidoglycan.biosynthesis.IV..Enterococcus.faecium.)	Weighted mode	3	0.328953	0.370904	0.468705
Gut bacterial pathway abundance (PWY.6507..4.deoxy.L.threo.hex.4.enopyranuronate.degradation)	MR Egger	8	-2.77144	3.11303	0.407599
Gut bacterial pathway abundance (PWY.6507..4.deoxy.L.threo.hex.4.enopyranuronate.degradation)	Weighted median	8	0.732503	0.595724	0.218847
Gut bacterial pathway abundance (PWY.6507..4.deoxy.L.threo.hex.4.enopyranuronate.degradation)	Inverse variance weighted	8	0.303545	0.55637	0.585353
Gut bacterial pathway abundance (PWY.6507..4.deoxy.L.threo.hex.4.enopyranuronate.degradation)	Simple mode	8	0.947788	0.918691	0.336547
Gut bacterial pathway abundance (PWY.6507..4.deoxy.L.threo.hex.4.enopyranuronate.degradation)	Weighted mode	8	0.903984	0.861441	0.328875
Gut bacterial pathway abundance (PWY.6519..8.amino.7.oxononanoate.biosynthesis.I)	MR Egger	10	-0.808971	1.59279	0.625231
Gut bacterial pathway abundance (PWY.6519..8.amino.7.oxononanoate.biosynthesis.I)	Weighted median	10	-0.307137	0.49221	0.532631
Gut bacterial pathway abundance (PWY.6519..8.amino.7.oxononanoate.biosynthesis.I)	Inverse variance weighted	10	-0.241987	0.357585	0.49858
Gut bacterial pathway abundance (PWY.6519..8.amino.7.oxononanoate.biosynthesis.I)	Simple mode	10	-0.484442	0.767206	0.543458
Gut bacterial pathway abundance (PWY.6519..8.amino.7.oxononanoate.biosynthesis.I)	Weighted mode	10	-0.355549	0.695037	0.621277
Gut bacterial pathway abundance (PWY.6545..pyrimidine.deoxyribonucleotides.de.novo.biosynthesis.III)	MR Egger	8	-3.48194	1.76325	0.0957203
Gut bacterial pathway abundance (PWY.6545..pyrimidine.deoxyribonucleotides.de.novo.biosynthesis.III)	Weighted median	8	-0.359178	0.607199	0.554163
Gut bacterial pathway abundance (PWY.6545..pyrimidine.deoxyribonucleotides.de.novo.biosynthesis.III)	Inverse variance weighted	8	-0.521876	0.472573	0.26945
Gut bacterial pathway abundance (PWY.6545..pyrimidine.deoxyribonucleotides.de.novo.biosynthesis.III)	Simple mode	8	-0.180547	0.988494	0.860251
Gut bacterial pathway abundance (PWY.6545..pyrimidine.deoxyribonucleotides.de.novo.biosynthesis.III)	Weighted mode	8	-0.277476	0.887543	0.763667
Gut bacterial pathway abundance (PWY.6588..pyruvate.fermentation.to.acetone)	MR Egger	14	-1.24195	0.973893	0.226359
Gut bacterial pathway abundance (PWY.6588..pyruvate.fermentation.to.acetone)	Weighted median	14	-0.199599	0.369336	0.588902
Gut bacterial pathway abundance (PWY.6588..pyruvate.fermentation.to.acetone)	Inverse variance weighted	14	-0.177572	0.266468	0.505161
Gut bacterial pathway abundance (PWY.6588..pyruvate.fermentation.to.acetone)	Simple mode	14	-0.130327	0.577567	0.824984
Gut bacterial pathway abundance (PWY.6588..pyruvate.fermentation.to.acetone)	Weighted mode	14	-0.0762823	0.495221	0.879946
Gut bacterial pathway abundance (PWY.6590..superpathway.of.Clostridium.acetobutylicum.acidogenic.fermentation)	MR Egger	6	3.65248	2.29265	0.186352
Gut bacterial pathway abundance (PWY.6590..superpathway.of.Clostridium.acetobutylicum.acidogenic.fermentation)	Weighted median	6	-1.06052	0.643269	0.0992216
Gut bacterial pathway abundance (PWY.6590..superpathway.of.Clostridium.acetobutylicum.acidogenic.fermentation)	Inverse variance weighted	6	-0.760942	0.531452	0.152196
Gut bacterial pathway abundance (PWY.6590..superpathway.of.Clostridium.acetobutylicum.acidogenic.fermentation)	Simple mode	6	-1.33929	1.01727	0.245103
Gut bacterial pathway abundance (PWY.6590..superpathway.of.Clostridium.acetobutylicum.acidogenic.fermentation)	Weighted mode	6	-1.33929	1.02947	0.249998
Gut bacterial pathway abundance (PWY.6608..guanosine.nucleotides.degradation.III)	MR Egger	10	-0.715846	1.80378	0.701849
Gut bacterial pathway abundance (PWY.6608..guanosine.nucleotides.degradation.III)	Weighted median	10	-0.759079	0.512442	0.138527
Gut bacterial pathway abundance (PWY.6608..guanosine.nucleotides.degradation.III)	Inverse variance weighted	10	-0.71338	0.4245	0.0928562
Gut bacterial pathway abundance (PWY.6608..guanosine.nucleotides.degradation.III)	Simple mode	10	-1.10787	0.796934	0.197896
Gut bacterial pathway abundance (PWY.6608..guanosine.nucleotides.degradation.III)	Weighted mode	10	-0.818183	0.730233	0.291533
Gut bacterial pathway abundance (PWY.6609..adenine.and.adenosine.salvage.III)	MR Egger	14	0.308362	1.41576	0.831239
Gut bacterial pathway abundance (PWY.6609..adenine.and.adenosine.salvage.III)	Weighted median	14	0.0684203	0.468033	0.883774
Gut bacterial pathway abundance (PWY.6609..adenine.and.adenosine.salvage.III)	Inverse variance weighted	14	0.239532	0.325383	0.461638
Gut bacterial pathway abundance (PWY.6609..adenine.and.adenosine.salvage.III)	Simple mode	14	0.0330205	0.841811	0.969307
Gut bacterial pathway abundance (PWY.6609..adenine.and.adenosine.salvage.III)	Weighted mode	14	-0.21884	0.721482	0.766446
Gut bacterial pathway abundance (PWY.6612..superpathway.of.tetrahydrofolate.biosynthesis)	MR Egger	13	1.30963	1.47452	0.393455
Gut bacterial pathway abundance (PWY.6612..superpathway.of.tetrahydrofolate.biosynthesis)	Weighted median	13	-0.263925	0.330965	0.425195
Gut bacterial pathway abundance (PWY.6612..superpathway.of.tetrahydrofolate.biosynthesis)	Inverse variance weighted	13	-0.484241	0.256253	0.0587983
Gut bacterial pathway abundance (PWY.6612..superpathway.of.tetrahydrofolate.biosynthesis)	Simple mode	13	-0.0795597	0.567074	0.890751
Gut bacterial pathway abundance (PWY.6612..superpathway.of.tetrahydrofolate.biosynthesis)	Weighted mode	13	-0.11169	0.537689	0.838929
Gut bacterial pathway abundance (PWY.6628..superpathway.of.L.phenylalanine.biosynthesis)	MR Egger	14	-2.1866	1.29443	0.116965
Gut bacterial pathway abundance (PWY.6628..superpathway.of.L.phenylalanine.biosynthesis)	Weighted median	14	0.266865	0.310646	0.390306
Gut bacterial pathway abundance (PWY.6628..superpathway.of.L.phenylalanine.biosynthesis)	Inverse variance weighted	14	0.190212	0.255684	0.456918
Gut bacterial pathway abundance (PWY.6628..superpathway.of.L.phenylalanine.biosynthesis)	Simple mode	14	0.181089	0.502782	0.724501
Gut bacterial pathway abundance (PWY.6628..superpathway.of.L.phenylalanine.biosynthesis)	Weighted mode	14	0.181089	0.469269	0.705815
Gut bacterial pathway abundance (PWY.6629..superpathway.of.L.tryptophan.biosynthesis)	MR Egger	7	0.566968	1.00322	0.596386
Gut bacterial pathway abundance (PWY.6629..superpathway.of.L.tryptophan.biosynthesis)	Weighted median	7	-0.481245	0.289606	0.0965689
Gut bacterial pathway abundance (PWY.6629..superpathway.of.L.tryptophan.biosynthesis)	Inverse variance weighted	7	-0.427516	0.219641	0.0516035
Gut bacterial pathway abundance (PWY.6629..superpathway.of.L.tryptophan.biosynthesis)	Simple mode	7	-0.472852	0.438792	0.322609
Gut bacterial pathway abundance (PWY.6629..superpathway.of.L.tryptophan.biosynthesis)	Weighted mode	7	-0.459924	0.410311	0.305173
Gut bacterial pathway abundance (PWY.6630..superpathway.of.L.tyrosine.biosynthesis)	MR Egger	16	-0.596824	0.932151	0.53234
Gut bacterial pathway abundance (PWY.6630..superpathway.of.L.tyrosine.biosynthesis)	Weighted median	16	0.06151	0.244373	0.801269
Gut bacterial pathway abundance (PWY.6630..superpathway.of.L.tyrosine.biosynthesis)	Inverse variance weighted	16	0.0577557	0.194645	0.766678
Gut bacterial pathway abundance (PWY.6630..superpathway.of.L.tyrosine.biosynthesis)	Simple mode	16	-0.184206	0.460919	0.695049
Gut bacterial pathway abundance (PWY.6630..superpathway.of.L.tyrosine.biosynthesis)	Weighted mode	16	-0.0977039	0.412275	0.815873
Gut bacterial pathway abundance (PWY66.422..D.galactose.degradation.V..Leloir.pathway.)	MR Egger	11	-2.65856	1.27185	0.0661495
Gut bacterial pathway abundance (PWY66.422..D.galactose.degradation.V..Leloir.pathway.)	Weighted median	11	-0.0960665	0.454299	0.832528
Gut bacterial pathway abundance (PWY66.422..D.galactose.degradation.V..Leloir.pathway.)	Inverse variance weighted	11	-0.125008	0.33131	0.70594
Gut bacterial pathway abundance (PWY66.422..D.galactose.degradation.V..Leloir.pathway.)	Simple mode	11	0.236029	0.837417	0.783803
Gut bacterial pathway abundance (PWY66.422..D.galactose.degradation.V..Leloir.pathway.)	Weighted mode	11	-0.746551	0.692906	0.306597
Gut bacterial pathway abundance (PWY.6690..cinnamate.and.3.hydroxycinnamate.degradation.to.2.oxopent.4.enoate)	MR Egger	8	-0.922473	0.822011	0.304662
Gut bacterial pathway abundance (PWY.6690..cinnamate.and.3.hydroxycinnamate.degradation.to.2.oxopent.4.enoate)	Weighted median	8	-0.415857	0.278584	0.135502
Gut bacterial pathway abundance (PWY.6690..cinnamate.and.3.hydroxycinnamate.degradation.to.2.oxopent.4.enoate)	Inverse variance weighted	8	-0.367998	0.222176	0.0976546
Gut bacterial pathway abundance (PWY.6690..cinnamate.and.3.hydroxycinnamate.degradation.to.2.oxopent.4.enoate)	Simple mode	8	-0.513109	0.419806	0.261166
Gut bacterial pathway abundance (PWY.6690..cinnamate.and.3.hydroxycinnamate.degradation.to.2.oxopent.4.enoate)	Weighted mode	8	-0.491945	0.392518	0.250334
Gut bacterial pathway abundance (PWY.6700..queuosine.biosynthesis)	MR Egger	15	0.391123	2.06263	0.852533
Gut bacterial pathway abundance (PWY.6700..queuosine.biosynthesis)	Weighted median	15	0.179288	0.466334	0.700635
Gut bacterial pathway abundance (PWY.6700..queuosine.biosynthesis)	Inverse variance weighted	15	0.284502	0.379966	0.454004
Gut bacterial pathway abundance (PWY.6700..queuosine.biosynthesis)	Simple mode	15	0.189373	0.876225	0.832009
Gut bacterial pathway abundance (PWY.6700..queuosine.biosynthesis)	Weighted mode	15	0.189373	0.916501	0.839277
Gut bacterial pathway abundance (PWY.6703..preQ0.biosynthesis)	MR Egger	14	0.537003	1.41276	0.710506
Gut bacterial pathway abundance (PWY.6703..preQ0.biosynthesis)	Weighted median	14	-0.158513	0.471904	0.736945
Gut bacterial pathway abundance (PWY.6703..preQ0.biosynthesis)	Inverse variance weighted	14	-0.526262	0.405111	0.193925
Gut bacterial pathway abundance (PWY.6703..preQ0.biosynthesis)	Simple mode	14	-0.0381878	0.810722	0.963147
Gut bacterial pathway abundance (PWY.6703..preQ0.biosynthesis)	Weighted mode	14	-0.0573657	0.70136	0.936058
Gut bacterial pathway abundance (PWY.6708..ubiquinol.8.biosynthesis..prokaryotic.)	MR Egger	11	-0.246945	1.0224	0.814554
Gut bacterial pathway abundance (PWY.6708..ubiquinol.8.biosynthesis..prokaryotic.)	Weighted median	11	-0.0299105	0.323329	0.926294
Gut bacterial pathway abundance (PWY.6708..ubiquinol.8.biosynthesis..prokaryotic.)	Inverse variance weighted	11	0.0759178	0.236917	0.748634
Gut bacterial pathway abundance (PWY.6708..ubiquinol.8.biosynthesis..prokaryotic.)	Simple mode	11	-0.199513	0.53141	0.715174
Gut bacterial pathway abundance (PWY.6708..ubiquinol.8.biosynthesis..prokaryotic.)	Weighted mode	11	-0.185208	0.522661	0.730431
Gut bacterial pathway abundance (PWY.6731..starch.degradation.III)	MR Egger	13	0.452612	0.611863	0.474956
Gut bacterial pathway abundance (PWY.6731..starch.degradation.III)	Weighted median	13	-0.0645738	0.201528	0.748649
Gut bacterial pathway abundance (PWY.6731..starch.degradation.III)	Inverse variance weighted	13	-0.13017	0.154032	0.398067
Gut bacterial pathway abundance (PWY.6731..starch.degradation.III)	Simple mode	13	-0.0460168	0.337413	0.893781
Gut bacterial pathway abundance (PWY.6731..starch.degradation.III)	Weighted mode	13	-0.0320382	0.308738	0.919065
Gut bacterial pathway abundance (PWY.6737..starch.degradation.V)	MR Egger	6	-1.41103	2.36796	0.583334
Gut bacterial pathway abundance (PWY.6737..starch.degradation.V)	Weighted median	6	-0.772022	0.601517	0.199332
Gut bacterial pathway abundance (PWY.6737..starch.degradation.V)	Inverse variance weighted	6	-0.895626	0.631674	0.156232
Gut bacterial pathway abundance (PWY.6737..starch.degradation.V)	Simple mode	6	-0.819031	0.802481	0.35425
Gut bacterial pathway abundance (PWY.6737..starch.degradation.V)	Weighted mode	6	-0.900738	0.724475	0.268875
Gut bacterial pathway abundance (PWY.6823..molybdenum.cofactor.biosynthesis)	MR Egger	11	0.252989	0.967204	0.799542
Gut bacterial pathway abundance (PWY.6823..molybdenum.cofactor.biosynthesis)	Weighted median	11	0.0439051	0.228051	0.847333
Gut bacterial pathway abundance (PWY.6823..molybdenum.cofactor.biosynthesis)	Inverse variance weighted	11	0.0273383	0.171989	0.873706
Gut bacterial pathway abundance (PWY.6823..molybdenum.cofactor.biosynthesis)	Simple mode	11	0.102007	0.331225	0.764425
Gut bacterial pathway abundance (PWY.6823..molybdenum.cofactor.biosynthesis)	Weighted mode	11	0.098304	0.334711	0.774994
Gut bacterial pathway abundance (PWY.6891..thiazole.biosynthesis.II..Bacillus.)	MR Egger	16	-1.21131	0.898022	0.198796
Gut bacterial pathway abundance (PWY.6891..thiazole.biosynthesis.II..Bacillus.)	Weighted median	16	0.186964	0.304843	0.53967
Gut bacterial pathway abundance (PWY.6891..thiazole.biosynthesis.II..Bacillus.)	Inverse variance weighted	16	0.0590223	0.20956	0.778213
Gut bacterial pathway abundance (PWY.6891..thiazole.biosynthesis.II..Bacillus.)	Simple mode	16	0.477581	0.577888	0.421515
Gut bacterial pathway abundance (PWY.6891..thiazole.biosynthesis.II..Bacillus.)	Weighted mode	16	0.55695	0.579652	0.351869
Gut bacterial pathway abundance (PWY.6892..thiazole.biosynthesis.I..E..coli.)	MR Egger	6	-2.82647	1.38395	0.110651
Gut bacterial pathway abundance (PWY.6892..thiazole.biosynthesis.I..E..coli.)	Weighted median	6	-0.661514	0.543622	0.223656
Gut bacterial pathway abundance (PWY.6892..thiazole.biosynthesis.I..E..coli.)	Inverse variance weighted	6	-0.797904	0.41122	0.0523393
Gut bacterial pathway abundance (PWY.6892..thiazole.biosynthesis.I..E..coli.)	Simple mode	6	0.0176125	0.933691	0.98568
Gut bacterial pathway abundance (PWY.6892..thiazole.biosynthesis.I..E..coli.)	Weighted mode	6	-0.438925	0.82254	0.616464
Gut bacterial pathway abundance (PWY.6897..thiamin.salvage.II)	MR Egger	12	2.01477	1.561	0.225852
Gut bacterial pathway abundance (PWY.6897..thiamin.salvage.II)	Weighted median	12	-0.196698	0.474938	0.67876
Gut bacterial pathway abundance (PWY.6897..thiamin.salvage.II)	Inverse variance weighted	12	-0.334539	0.340692	0.326129
Gut bacterial pathway abundance (PWY.6897..thiamin.salvage.II)	Simple mode	12	0.0679962	0.742568	0.928687
Gut bacterial pathway abundance (PWY.6897..thiamin.salvage.II)	Weighted mode	12	0.0211565	0.692939	0.97619
Gut bacterial pathway abundance (PWY.6901..superpathway.of.glucose.and.xylose.degradation)	MR Egger	9	0.632126	1.29812	0.641168
Gut bacterial pathway abundance (PWY.6901..superpathway.of.glucose.and.xylose.degradation)	Weighted median	9	0.318931	0.453612	0.481998
Gut bacterial pathway abundance (PWY.6901..superpathway.of.glucose.and.xylose.degradation)	Inverse variance weighted	9	0.428686	0.358666	0.231999
Gut bacterial pathway abundance (PWY.6901..superpathway.of.glucose.and.xylose.degradation)	Simple mode	9	0.166039	0.718869	0.823133
Gut bacterial pathway abundance (PWY.6901..superpathway.of.glucose.and.xylose.degradation)	Weighted mode	9	0.116676	0.722991	0.875795
Gut bacterial pathway abundance (PWY.6969..TCA.cycle.V..2.oxoglutarate.ferredoxin.oxidoreductase.)	MR Egger	15	-1.08433	1.35691	0.438579
Gut bacterial pathway abundance (PWY.6969..TCA.cycle.V..2.oxoglutarate.ferredoxin.oxidoreductase.)	Weighted median	15	-0.0346827	0.423614	0.934747
Gut bacterial pathway abundance (PWY.6969..TCA.cycle.V..2.oxoglutarate.ferredoxin.oxidoreductase.)	Inverse variance weighted	15	-0.183586	0.301498	0.542583
Gut bacterial pathway abundance (PWY.6969..TCA.cycle.V..2.oxoglutarate.ferredoxin.oxidoreductase.)	Simple mode	15	0.18478	0.753418	0.809817
Gut bacterial pathway abundance (PWY.6969..TCA.cycle.V..2.oxoglutarate.ferredoxin.oxidoreductase.)	Weighted mode	15	0.211981	0.845949	0.805776
Gut bacterial pathway abundance (PWY.7003..glycerol.degradation.to.butanol)	MR Egger	15	-0.102724	0.791477	0.898721
Gut bacterial pathway abundance (PWY.7003..glycerol.degradation.to.butanol)	Weighted median	15	0.292576	0.308265	0.342567
Gut bacterial pathway abundance (PWY.7003..glycerol.degradation.to.butanol)	Inverse variance weighted	15	0.238759	0.226784	0.292433
Gut bacterial pathway abundance (PWY.7003..glycerol.degradation.to.butanol)	Simple mode	15	0.0169952	0.526157	0.974688
Gut bacterial pathway abundance (PWY.7003..glycerol.degradation.to.butanol)	Weighted mode	15	0.196611	0.481549	0.689238
Gut bacterial pathway abundance (PWY.7013..L.1.2.propanediol.degradation)	MR Egger	10	-0.230228	0.806614	0.782569
Gut bacterial pathway abundance (PWY.7013..L.1.2.propanediol.degradation)	Weighted median	10	-0.134861	0.222234	0.543956
Gut bacterial pathway abundance (PWY.7013..L.1.2.propanediol.degradation)	Inverse variance weighted	10	0.0576391	0.165599	0.727792
Gut bacterial pathway abundance (PWY.7013..L.1.2.propanediol.degradation)	Simple mode	10	-0.232777	0.362732	0.537047
Gut bacterial pathway abundance (PWY.7013..L.1.2.propanediol.degradation)	Weighted mode	10	-0.250338	0.381025	0.527615
Gut bacterial pathway abundance (PWY.7187..pyrimidine.deoxyribonucleotides.de.novo.biosynthesis.II)	MR Egger	9	-3.52941	1.87806	0.102273
Gut bacterial pathway abundance (PWY.7187..pyrimidine.deoxyribonucleotides.de.novo.biosynthesis.II)	Weighted median	9	-0.137311	0.645394	0.831518
Gut bacterial pathway abundance (PWY.7187..pyrimidine.deoxyribonucleotides.de.novo.biosynthesis.II)	Inverse variance weighted	9	-0.582311	0.493868	0.238365
Gut bacterial pathway abundance (PWY.7187..pyrimidine.deoxyribonucleotides.de.novo.biosynthesis.II)	Simple mode	9	0.423755	1.04885	0.696783
Gut bacterial pathway abundance (PWY.7187..pyrimidine.deoxyribonucleotides.de.novo.biosynthesis.II)	Weighted mode	9	0.476953	1.08417	0.671636
Gut bacterial pathway abundance (PWY.7196..superpathway.of.pyrimidine.ribonucleosides.salvage)	MR Egger	7	-1.79973	1.96172	0.401008
Gut bacterial pathway abundance (PWY.7196..superpathway.of.pyrimidine.ribonucleosides.salvage)	Weighted median	7	0.656179	0.593947	0.269256
Gut bacterial pathway abundance (PWY.7196..superpathway.of.pyrimidine.ribonucleosides.salvage)	Inverse variance weighted	7	0.036982	0.432345	0.931833
Gut bacterial pathway abundance (PWY.7196..superpathway.of.pyrimidine.ribonucleosides.salvage)	Simple mode	7	0.869554	0.923941	0.382965
Gut bacterial pathway abundance (PWY.7196..superpathway.of.pyrimidine.ribonucleosides.salvage)	Weighted mode	7	0.869554	0.976926	0.407687
Gut bacterial pathway abundance (PWY.7197..pyrimidine.deoxyribonucleotide.phosphorylation)	MR Egger	9	-1.48713	1.7709	0.42879
Gut bacterial pathway abundance (PWY.7197..pyrimidine.deoxyribonucleotide.phosphorylation)	Weighted median	9	0.491608	0.548561	0.370158
Gut bacterial pathway abundance (PWY.7197..pyrimidine.deoxyribonucleotide.phosphorylation)	Inverse variance weighted	9	0.554177	0.429158	0.196596
Gut bacterial pathway abundance (PWY.7197..pyrimidine.deoxyribonucleotide.phosphorylation)	Simple mode	9	0.319303	0.919329	0.73731
Gut bacterial pathway abundance (PWY.7197..pyrimidine.deoxyribonucleotide.phosphorylation)	Weighted mode	9	0.319303	0.843528	0.714883
Gut bacterial pathway abundance (PWY.7198..pyrimidine.deoxyribonucleotides.de.novo.biosynthesis.IV)	MR Egger	7	-1.85745	2.0274	0.401604
Gut bacterial pathway abundance (PWY.7198..pyrimidine.deoxyribonucleotides.de.novo.biosynthesis.IV)	Weighted median	7	-0.528592	0.577647	0.36015
Gut bacterial pathway abundance (PWY.7198..pyrimidine.deoxyribonucleotides.de.novo.biosynthesis.IV)	Inverse variance weighted	7	-0.516193	0.417698	0.216531
Gut bacterial pathway abundance (PWY.7198..pyrimidine.deoxyribonucleotides.de.novo.biosynthesis.IV)	Simple mode	7	-0.513557	0.81519	0.551925
Gut bacterial pathway abundance (PWY.7198..pyrimidine.deoxyribonucleotides.de.novo.biosynthesis.IV)	Weighted mode	7	-0.505253	0.763582	0.532744
Gut bacterial pathway abundance (PWY.7199..pyrimidine.deoxyribonucleosides.salvage)	MR Egger	7	-2.25868	2.44944	0.398776
Gut bacterial pathway abundance (PWY.7199..pyrimidine.deoxyribonucleosides.salvage)	Weighted median	7	-0.621765	0.681383	0.361504
Gut bacterial pathway abundance (PWY.7199..pyrimidine.deoxyribonucleosides.salvage)	Inverse variance weighted	7	-0.763162	0.524719	0.14583
Gut bacterial pathway abundance (PWY.7199..pyrimidine.deoxyribonucleosides.salvage)	Simple mode	7	-1.37726	1.11455	0.262753
Gut bacterial pathway abundance (PWY.7199..pyrimidine.deoxyribonucleosides.salvage)	Weighted mode	7	-1.4779	1.13125	0.239249
Gut bacterial pathway abundance (PWY.7209..superpathway.of.pyrimidine.ribonucleosides.degradation)	MR Egger	13	1.08511	0.838703	0.222243
Gut bacterial pathway abundance (PWY.7209..superpathway.of.pyrimidine.ribonucleosides.degradation)	Weighted median	13	-0.136744	0.328889	0.677574
Gut bacterial pathway abundance (PWY.7209..superpathway.of.pyrimidine.ribonucleosides.degradation)	Inverse variance weighted	13	-0.194709	0.251118	0.438121
Gut bacterial pathway abundance (PWY.7209..superpathway.of.pyrimidine.ribonucleosides.degradation)	Simple mode	13	-0.0140786	0.512302	0.978528
Gut bacterial pathway abundance (PWY.7209..superpathway.of.pyrimidine.ribonucleosides.degradation)	Weighted mode	13	-0.0731751	0.468313	0.878432
Gut bacterial pathway abundance (PWY.7211..superpathway.of.pyrimidine.deoxyribonucleotides.de.novo.biosynthesis)	MR Egger	13	-0.352726	1.39364	0.804861
Gut bacterial pathway abundance (PWY.7211..superpathway.of.pyrimidine.deoxyribonucleotides.de.novo.biosynthesis)	Weighted median	13	-0.740289	0.426416	0.0825515
Gut bacterial pathway abundance (PWY.7211..superpathway.of.pyrimidine.deoxyribonucleotides.de.novo.biosynthesis)	Inverse variance weighted	13	-0.729858	0.319943	0.022536
Gut bacterial pathway abundance (PWY.7211..superpathway.of.pyrimidine.deoxyribonucleotides.de.novo.biosynthesis)	Simple mode	13	-1.28216	0.727239	0.103316
Gut bacterial pathway abundance (PWY.7211..superpathway.of.pyrimidine.deoxyribonucleotides.de.novo.biosynthesis)	Weighted mode	13	-1.29119	0.743381	0.107977
Gut bacterial pathway abundance (PWY.7219..adenosine.ribonucleotides.de.novo.biosynthesis)	MR Egger	13	0.0463028	1.22576	0.970544
Gut bacterial pathway abundance (PWY.7219..adenosine.ribonucleotides.de.novo.biosynthesis)	Weighted median	13	0.542231	0.443569	0.221545
Gut bacterial pathway abundance (PWY.7219..adenosine.ribonucleotides.de.novo.biosynthesis)	Inverse variance weighted	13	0.22838	0.340106	0.501905
Gut bacterial pathway abundance (PWY.7219..adenosine.ribonucleotides.de.novo.biosynthesis)	Simple mode	13	0.776881	0.706043	0.292771
Gut bacterial pathway abundance (PWY.7219..adenosine.ribonucleotides.de.novo.biosynthesis)	Weighted mode	13	0.719873	0.689758	0.317212
Gut bacterial pathway abundance (PWY.7221..guanosine.ribonucleotides.de.novo.biosynthesis)	MR Egger	15	-1.18515	1.34445	0.394048
Gut bacterial pathway abundance (PWY.7221..guanosine.ribonucleotides.de.novo.biosynthesis)	Weighted median	15	0.121541	0.414373	0.769283
Gut bacterial pathway abundance (PWY.7221..guanosine.ribonucleotides.de.novo.biosynthesis)	Inverse variance weighted	15	0.091305	0.342511	0.789796
Gut bacterial pathway abundance (PWY.7221..guanosine.ribonucleotides.de.novo.biosynthesis)	Simple mode	15	0.450783	0.733691	0.548803
Gut bacterial pathway abundance (PWY.7221..guanosine.ribonucleotides.de.novo.biosynthesis)	Weighted mode	15	0.350273	0.715874	0.63221
Gut bacterial pathway abundance (PWY.7234..inosine.5..phosphate.biosynthesis.III)	MR Egger	10	-0.184271	0.984284	0.856154
Gut bacterial pathway abundance (PWY.7234..inosine.5..phosphate.biosynthesis.III)	Weighted median	10	0.199754	0.434901	0.646013
Gut bacterial pathway abundance (PWY.7234..inosine.5..phosphate.biosynthesis.III)	Inverse variance weighted	10	0.02597	0.336279	0.938443
Gut bacterial pathway abundance (PWY.7234..inosine.5..phosphate.biosynthesis.III)	Simple mode	10	0.532583	0.710071	0.472381
Gut bacterial pathway abundance (PWY.7234..inosine.5..phosphate.biosynthesis.III)	Weighted mode	10	0.498334	0.680144	0.482393
Gut bacterial pathway abundance (PWY.7237..myo...chiro..and.scillo.inositol.degradation)	MR Egger	11	0.693909	1.267	0.597231
Gut bacterial pathway abundance (PWY.7237..myo...chiro..and.scillo.inositol.degradation)	Weighted median	11	0.448608	0.499586	0.369207
Gut bacterial pathway abundance (PWY.7237..myo...chiro..and.scillo.inositol.degradation)	Inverse variance weighted	11	0.378812	0.358541	0.290722
Gut bacterial pathway abundance (PWY.7237..myo...chiro..and.scillo.inositol.degradation)	Simple mode	11	0.203604	0.766133	0.795826
Gut bacterial pathway abundance (PWY.7237..myo...chiro..and.scillo.inositol.degradation)	Weighted mode	11	0.523661	0.7019	0.472804
Gut bacterial pathway abundance (PWY.724..superpathway.of.L.lysine..L.threonine.and.L.methionine.biosynthesis.II)	MR Egger	12	1.85068	1.48979	0.24249
Gut bacterial pathway abundance (PWY.724..superpathway.of.L.lysine..L.threonine.and.L.methionine.biosynthesis.II)	Weighted median	12	0.764396	0.489236	0.118187
Gut bacterial pathway abundance (PWY.724..superpathway.of.L.lysine..L.threonine.and.L.methionine.biosynthesis.II)	Inverse variance weighted	12	1.11151	0.349976	0.00149334
Gut bacterial pathway abundance (PWY.724..superpathway.of.L.lysine..L.threonine.and.L.methionine.biosynthesis.II)	Simple mode	12	0.668501	0.823519	0.434143
Gut bacterial pathway abundance (PWY.724..superpathway.of.L.lysine..L.threonine.and.L.methionine.biosynthesis.II)	Weighted mode	12	0.566002	0.827942	0.508356
Gut bacterial pathway abundance (PWY.7254..TCA.cycle.VII..acetate.producers.)	MR Egger	10	-1.32752	1.39409	0.368853
Gut bacterial pathway abundance (PWY.7254..TCA.cycle.VII..acetate.producers.)	Weighted median	10	-0.841033	0.32782	0.0103018
Gut bacterial pathway abundance (PWY.7254..TCA.cycle.VII..acetate.producers.)	Inverse variance weighted	10	-0.716321	0.266163	0.00711769
Gut bacterial pathway abundance (PWY.7254..TCA.cycle.VII..acetate.producers.)	Simple mode	10	-1.0261	0.546647	0.0932404
Gut bacterial pathway abundance (PWY.7254..TCA.cycle.VII..acetate.producers.)	Weighted mode	10	-1.01965	0.539526	0.0913521
Gut bacterial pathway abundance (PWY.7315..dTDP.N.acetylthomosamine.biosynthesis)	MR Egger	8	-0.365934	1.33922	0.793827
Gut bacterial pathway abundance (PWY.7315..dTDP.N.acetylthomosamine.biosynthesis)	Weighted median	8	0.344159	0.382605	0.368378
Gut bacterial pathway abundance (PWY.7315..dTDP.N.acetylthomosamine.biosynthesis)	Inverse variance weighted	8	0.197344	0.273128	0.469966
Gut bacterial pathway abundance (PWY.7315..dTDP.N.acetylthomosamine.biosynthesis)	Simple mode	8	0.65895	0.671193	0.358925
Gut bacterial pathway abundance (PWY.7315..dTDP.N.acetylthomosamine.biosynthesis)	Weighted mode	8	0.635471	0.621326	0.340458
Gut bacterial pathway abundance (PWY.7323..superpathway.of.GDP.mannose.derived.O.antigen.building.blocks.biosynthesis)	MR Egger	10	0.471646	1.38991	0.743092
Gut bacterial pathway abundance (PWY.7323..superpathway.of.GDP.mannose.derived.O.antigen.building.blocks.biosynthesis)	Weighted median	10	-0.105291	0.458139	0.81823
Gut bacterial pathway abundance (PWY.7323..superpathway.of.GDP.mannose.derived.O.antigen.building.blocks.biosynthesis)	Inverse variance weighted	10	0.0966837	0.355572	0.785691
Gut bacterial pathway abundance (PWY.7323..superpathway.of.GDP.mannose.derived.O.antigen.building.blocks.biosynthesis)	Simple mode	10	-0.065901	0.748249	0.931747
Gut bacterial pathway abundance (PWY.7323..superpathway.of.GDP.mannose.derived.O.antigen.building.blocks.biosynthesis)	Weighted mode	10	-0.100813	0.608857	0.872149
Gut bacterial pathway abundance (PWY.7328..superpathway.of.UDP.glucose.derived.O.antigen.building.blocks.biosynthesis)	MR Egger	9	-0.998014	2.45145	0.696087
Gut bacterial pathway abundance (PWY.7328..superpathway.of.UDP.glucose.derived.O.antigen.building.blocks.biosynthesis)	Weighted median	9	1.21332	0.563578	0.0313273
Gut bacterial pathway abundance (PWY.7328..superpathway.of.UDP.glucose.derived.O.antigen.building.blocks.biosynthesis)	Inverse variance weighted	9	0.473716	0.532808	0.373953
Gut bacterial pathway abundance (PWY.7328..superpathway.of.UDP.glucose.derived.O.antigen.building.blocks.biosynthesis)	Simple mode	9	1.44668	0.876078	0.137279
Gut bacterial pathway abundance (PWY.7328..superpathway.of.UDP.glucose.derived.O.antigen.building.blocks.biosynthesis)	Weighted mode	9	1.40883	0.865307	0.142149
Gut bacterial pathway abundance (PWY.7371..1.4.dihydroxy.6.naphthoate.biosynthesis.II)	MR Egger	9	-2.80869	1.56856	0.116472
Gut bacterial pathway abundance (PWY.7371..1.4.dihydroxy.6.naphthoate.biosynthesis.II)	Weighted median	9	0.177625	0.498379	0.721537
Gut bacterial pathway abundance (PWY.7371..1.4.dihydroxy.6.naphthoate.biosynthesis.II)	Inverse variance weighted	9	0.376798	0.446693	0.398934
Gut bacterial pathway abundance (PWY.7371..1.4.dihydroxy.6.naphthoate.biosynthesis.II)	Simple mode	9	0.219321	0.756891	0.779364
Gut bacterial pathway abundance (PWY.7371..1.4.dihydroxy.6.naphthoate.biosynthesis.II)	Weighted mode	9	0.10021	0.71256	0.891636
Gut bacterial pathway abundance (PWY.7392..taxadiene.biosynthesis..engineered.)	MR Egger	10	-1.53477	1.23493	0.249133
Gut bacterial pathway abundance (PWY.7392..taxadiene.biosynthesis..engineered.)	Weighted median	10	-0.0179442	0.313327	0.95433
Gut bacterial pathway abundance (PWY.7392..taxadiene.biosynthesis..engineered.)	Inverse variance weighted	10	-0.109406	0.287819	0.703854
Gut bacterial pathway abundance (PWY.7392..taxadiene.biosynthesis..engineered.)	Simple mode	10	-0.174598	0.646975	0.793347
Gut bacterial pathway abundance (PWY.7392..taxadiene.biosynthesis..engineered.)	Weighted mode	10	-0.152369	0.536602	0.782872
Gut bacterial pathway abundance (PWY.7400..L.arginine.biosynthesis.IV..archaebacteria.)	MR Egger	9	-3.25014	2.2034	0.1837
Gut bacterial pathway abundance (PWY.7400..L.arginine.biosynthesis.IV..archaebacteria.)	Weighted median	9	0.489199	0.505853	0.333506
Gut bacterial pathway abundance (PWY.7400..L.arginine.biosynthesis.IV..archaebacteria.)	Inverse variance weighted	9	0.356696	0.387704	0.357561
Gut bacterial pathway abundance (PWY.7400..L.arginine.biosynthesis.IV..archaebacteria.)	Simple mode	9	0.711227	0.829457	0.416137
Gut bacterial pathway abundance (PWY.7400..L.arginine.biosynthesis.IV..archaebacteria.)	Weighted mode	9	0.521219	0.774196	0.519766
Gut bacterial pathway abundance (PWY.7446..sulfoglycolysis)	MR Egger	10	0.484025	0.74233	0.532661
Gut bacterial pathway abundance (PWY.7446..sulfoglycolysis)	Weighted median	10	0.134155	0.227783	0.555888
Gut bacterial pathway abundance (PWY.7446..sulfoglycolysis)	Inverse variance weighted	10	0.306749	0.160665	0.05623
Gut bacterial pathway abundance (PWY.7446..sulfoglycolysis)	Simple mode	10	0.106215	0.358575	0.773787
Gut bacterial pathway abundance (PWY.7446..sulfoglycolysis)	Weighted mode	10	0.0462852	0.364169	0.901657
Gut bacterial pathway abundance (PWY.7456..mannan.degradation)	MR Egger	7	0.868748	2.97656	0.782113
Gut bacterial pathway abundance (PWY.7456..mannan.degradation)	Weighted median	7	-0.151368	0.562615	0.787896
Gut bacterial pathway abundance (PWY.7456..mannan.degradation)	Inverse variance weighted	7	-0.521064	0.554334	0.347227
Gut bacterial pathway abundance (PWY.7456..mannan.degradation)	Simple mode	7	0.86749	1.23286	0.508029
Gut bacterial pathway abundance (PWY.7456..mannan.degradation)	Weighted mode	7	-1.76622	1.1799	0.185053
Gut bacterial pathway abundance (PWY.841..superpathway.of.purine.nucleotides.de.novo.biosynthesis.I)	MR Egger	10	0.0181283	1.60469	0.991263
Gut bacterial pathway abundance (PWY.841..superpathway.of.purine.nucleotides.de.novo.biosynthesis.I)	Weighted median	10	-0.419762	0.456631	0.35796
Gut bacterial pathway abundance (PWY.841..superpathway.of.purine.nucleotides.de.novo.biosynthesis.I)	Inverse variance weighted	10	-0.333671	0.3603	0.354399
Gut bacterial pathway abundance (PWY.841..superpathway.of.purine.nucleotides.de.novo.biosynthesis.I)	Simple mode	10	-0.518936	0.7293	0.49477
Gut bacterial pathway abundance (PWY.841..superpathway.of.purine.nucleotides.de.novo.biosynthesis.I)	Weighted mode	10	-0.501315	0.652469	0.461971
Gut bacterial pathway abundance (PWY_ARG.POLYAMINE.SYN..superpathway.of.arginine.and.polyamine.biosynthesis)	MR Egger	7	1.93664	1.52943	0.26121
Gut bacterial pathway abundance (PWY_ARG.POLYAMINE.SYN..superpathway.of.arginine.and.polyamine.biosynthesis)	Weighted median	7	-0.607512	0.526119	0.248212
Gut bacterial pathway abundance (PWY_ARG.POLYAMINE.SYN..superpathway.of.arginine.and.polyamine.biosynthesis)	Inverse variance weighted	7	-0.437198	0.408989	0.285082
Gut bacterial pathway abundance (PWY_ARG.POLYAMINE.SYN..superpathway.of.arginine.and.polyamine.biosynthesis)	Simple mode	7	-0.986735	0.758807	0.241184
Gut bacterial pathway abundance (PWY_ARG.POLYAMINE.SYN..superpathway.of.arginine.and.polyamine.biosynthesis)	Weighted mode	7	-0.868067	0.758492	0.296024
Gut bacterial pathway abundance (PWY_GLYCOLYSIS.E.D..superpathway.of.glycolysis.and.Entner.Doudoroff)	MR Egger	9	3.11965	4.90649	0.545112
Gut bacterial pathway abundance (PWY_GLYCOLYSIS.E.D..superpathway.of.glycolysis.and.Entner.Doudoroff)	Weighted median	9	-0.379805	0.478557	0.427401
Gut bacterial pathway abundance (PWY_GLYCOLYSIS.E.D..superpathway.of.glycolysis.and.Entner.Doudoroff)	Inverse variance weighted	9	-0.575184	0.379913	0.130029
Gut bacterial pathway abundance (PWY_GLYCOLYSIS.E.D..superpathway.of.glycolysis.and.Entner.Doudoroff)	Simple mode	9	-0.000931751	0.794766	0.999093
Gut bacterial pathway abundance (PWY_GLYCOLYSIS.E.D..superpathway.of.glycolysis.and.Entner.Doudoroff)	Weighted mode	9	-0.000931751	0.728818	0.999011
Gut bacterial pathway abundance (PWY_GLYCOLYSIS..glycolysis.I..from.glucose.6.phosphate.)	MR Egger	15	-2.26579	1.33808	0.114207
Gut bacterial pathway abundance (PWY_GLYCOLYSIS..glycolysis.I..from.glucose.6.phosphate.)	Weighted median	15	-0.622092	0.414938	0.133811
Gut bacterial pathway abundance (PWY_GLYCOLYSIS..glycolysis.I..from.glucose.6.phosphate.)	Inverse variance weighted	15	-0.34598	0.299908	0.248656
Gut bacterial pathway abundance (PWY_GLYCOLYSIS..glycolysis.I..from.glucose.6.phosphate.)	Simple mode	15	-0.786563	0.649897	0.246206
Gut bacterial pathway abundance (PWY_GLYCOLYSIS..glycolysis.I..from.glucose.6.phosphate.)	Weighted mode	15	-0.747795	0.60997	0.240439
Gut bacterial pathway abundance (PWY_GLYOXYLATE.BYPASS..glyoxylate.cycle)	MR Egger	11	-1.10002	1.73781	0.542487
Gut bacterial pathway abundance (PWY_GLYOXYLATE.BYPASS..glyoxylate.cycle)	Weighted median	11	-0.144157	0.403977	0.721208
Gut bacterial pathway abundance (PWY_GLYOXYLATE.BYPASS..glyoxylate.cycle)	Inverse variance weighted	11	0.0688776	0.3272	0.833273
Gut bacterial pathway abundance (PWY_GLYOXYLATE.BYPASS..glyoxylate.cycle)	Simple mode	11	-0.260399	0.598193	0.672583
Gut bacterial pathway abundance (PWY_GLYOXYLATE.BYPASS..glyoxylate.cycle)	Weighted mode	11	-0.287257	0.605427	0.645356
Gut bacterial pathway abundance (PWY_HEME.BIOSYNTHESIS.II..heme.biosynthesis.I..aerobic.)	MR Egger	12	0.323891	1.11248	0.776891
Gut bacterial pathway abundance (PWY_HEME.BIOSYNTHESIS.II..heme.biosynthesis.I..aerobic.)	Weighted median	12	-0.169047	0.40316	0.674993
Gut bacterial pathway abundance (PWY_HEME.BIOSYNTHESIS.II..heme.biosynthesis.I..aerobic.)	Inverse variance weighted	12	-0.159913	0.28773	0.578365
Gut bacterial pathway abundance (PWY_HEME.BIOSYNTHESIS.II..heme.biosynthesis.I..aerobic.)	Simple mode	12	-0.336755	0.706925	0.643135
Gut bacterial pathway abundance (PWY_HEME.BIOSYNTHESIS.II..heme.biosynthesis.I..aerobic.)	Weighted mode	12	-0.32365	0.654697	0.630783
Gut bacterial pathway abundance (PWY_NAD.BIOSYNTHESIS.II..NAD.salvage.pathway.II)	MR Egger	13	-1.0449	1.216	0.408515
Gut bacterial pathway abundance (PWY_NAD.BIOSYNTHESIS.II..NAD.salvage.pathway.II)	Weighted median	13	-0.18815	0.314792	0.550043
Gut bacterial pathway abundance (PWY_NAD.BIOSYNTHESIS.II..NAD.salvage.pathway.II)	Inverse variance weighted	13	-0.118976	0.229928	0.604844
Gut bacterial pathway abundance (PWY_NAD.BIOSYNTHESIS.II..NAD.salvage.pathway.II)	Simple mode	13	0.618314	0.643784	0.355788
Gut bacterial pathway abundance (PWY_NAD.BIOSYNTHESIS.II..NAD.salvage.pathway.II)	Weighted mode	13	0.618314	0.595546	0.319631
Gut bacterial pathway abundance (PWY_REDCITCYC..TCA.cycle.VIII..helicobacter.)	MR Egger	11	0.915717	1.41177	0.532778
Gut bacterial pathway abundance (PWY_REDCITCYC..TCA.cycle.VIII..helicobacter.)	Weighted median	11	0.055378	0.40303	0.890711
Gut bacterial pathway abundance (PWY_REDCITCYC..TCA.cycle.VIII..helicobacter.)	Inverse variance weighted	11	0.263155	0.327678	0.421922
Gut bacterial pathway abundance (PWY_REDCITCYC..TCA.cycle.VIII..helicobacter.)	Simple mode	11	-0.299478	0.847761	0.731229
Gut bacterial pathway abundance (PWY_REDCITCYC..TCA.cycle.VIII..helicobacter.)	Weighted mode	11	-0.385774	0.81317	0.645399
Gut bacterial pathway abundance (PWY_TCA.GLYOX.BYPASS..superpathway.of.glyoxylate.bypass.and.TCA)	MR Egger	9	-0.772784	1.12859	0.515538
Gut bacterial pathway abundance (PWY_TCA.GLYOX.BYPASS..superpathway.of.glyoxylate.bypass.and.TCA)	Weighted median	9	-0.356606	0.324823	0.272272
Gut bacterial pathway abundance (PWY_TCA.GLYOX.BYPASS..superpathway.of.glyoxylate.bypass.and.TCA)	Inverse variance weighted	9	-0.33683	0.265251	0.204136
Gut bacterial pathway abundance (PWY_TCA.GLYOX.BYPASS..superpathway.of.glyoxylate.bypass.and.TCA)	Simple mode	9	-0.259156	0.49215	0.612769
Gut bacterial pathway abundance (PWY_TCA.GLYOX.BYPASS..superpathway.of.glyoxylate.bypass.and.TCA)	Weighted mode	9	-0.513721	0.451744	0.288369
Gut bacterial pathway abundance (PYRIDNUCSAL.PWY..NAD.salvage.pathway.I)	MR Egger	15	0.184584	0.946921	0.84846
Gut bacterial pathway abundance (PYRIDNUCSAL.PWY..NAD.salvage.pathway.I)	Weighted median	15	-0.0510302	0.321381	0.873839
Gut bacterial pathway abundance (PYRIDNUCSAL.PWY..NAD.salvage.pathway.I)	Inverse variance weighted	15	0.0932281	0.235449	0.692135
Gut bacterial pathway abundance (PYRIDNUCSAL.PWY..NAD.salvage.pathway.I)	Simple mode	15	0.0515719	0.559715	0.927893
Gut bacterial pathway abundance (PYRIDNUCSAL.PWY..NAD.salvage.pathway.I)	Weighted mode	15	-0.0271776	0.465356	0.954254
Gut bacterial pathway abundance (PYRIDNUCSYN.PWY..NAD.biosynthesis.I..from.aspartate.)	MR Egger	13	-2.33937	1.22679	0.0829741
Gut bacterial pathway abundance (PYRIDNUCSYN.PWY..NAD.biosynthesis.I..from.aspartate.)	Weighted median	13	-0.281193	0.470749	0.550286
Gut bacterial pathway abundance (PYRIDNUCSYN.PWY..NAD.biosynthesis.I..from.aspartate.)	Inverse variance weighted	13	-0.459025	0.335055	0.170687
Gut bacterial pathway abundance (PYRIDNUCSYN.PWY..NAD.biosynthesis.I..from.aspartate.)	Simple mode	13	-0.305494	0.805474	0.711112
Gut bacterial pathway abundance (PYRIDNUCSYN.PWY..NAD.biosynthesis.I..from.aspartate.)	Weighted mode	13	-0.315984	0.807757	0.702516
Gut bacterial pathway abundance (PYRIDOXSYN.PWY..pyridoxal.5..phosphate.biosynthesis.I)	MR Egger	12	0.271652	1.1908	0.824146
Gut bacterial pathway abundance (PYRIDOXSYN.PWY..pyridoxal.5..phosphate.biosynthesis.I)	Weighted median	12	0.740146	0.401032	0.0649494
Gut bacterial pathway abundance (PYRIDOXSYN.PWY..pyridoxal.5..phosphate.biosynthesis.I)	Inverse variance weighted	12	0.0963445	0.425012	0.820668
Gut bacterial pathway abundance (PYRIDOXSYN.PWY..pyridoxal.5..phosphate.biosynthesis.I)	Simple mode	12	0.718654	0.652227	0.294053
Gut bacterial pathway abundance (PYRIDOXSYN.PWY..pyridoxal.5..phosphate.biosynthesis.I)	Weighted mode	12	0.794231	0.414716	0.0818273
Gut bacterial pathway abundance (RHAMCAT.PWY..L.rhamnose.degradation.I)	MR Egger	13	2.9251	2.16578	0.203953
Gut bacterial pathway abundance (RHAMCAT.PWY..L.rhamnose.degradation.I)	Weighted median	13	0.495811	0.449677	0.270203
Gut bacterial pathway abundance (RHAMCAT.PWY..L.rhamnose.degradation.I)	Inverse variance weighted	13	0.0939666	0.350215	0.78846
Gut bacterial pathway abundance (RHAMCAT.PWY..L.rhamnose.degradation.I)	Simple mode	13	0.540643	0.674583	0.438455
Gut bacterial pathway abundance (RHAMCAT.PWY..L.rhamnose.degradation.I)	Weighted mode	13	0.540643	0.636927	0.412589
Gut bacterial pathway abundance (RIBOSYN2.PWY..flavin.biosynthesis.I..bacteria.and.plants.)	MR Egger	10	-1.07866	1.27864	0.423399
Gut bacterial pathway abundance (RIBOSYN2.PWY..flavin.biosynthesis.I..bacteria.and.plants.)	Weighted median	10	-0.4916	0.528895	0.352638
Gut bacterial pathway abundance (RIBOSYN2.PWY..flavin.biosynthesis.I..bacteria.and.plants.)	Inverse variance weighted	10	-0.134747	0.381188	0.723719
Gut bacterial pathway abundance (RIBOSYN2.PWY..flavin.biosynthesis.I..bacteria.and.plants.)	Simple mode	10	-0.962984	0.93973	0.332237
Gut bacterial pathway abundance (RIBOSYN2.PWY..flavin.biosynthesis.I..bacteria.and.plants.)	Weighted mode	10	-0.834659	0.799625	0.323797
Gut bacterial pathway abundance (SER.GLYSYN.PWY..superpathway.of.L.serine.and.glycine.biosynthesis.I)	MR Egger	10	1.5896	1.21462	0.226971
Gut bacterial pathway abundance (SER.GLYSYN.PWY..superpathway.of.L.serine.and.glycine.biosynthesis.I)	Weighted median	10	0.571093	0.484665	0.238666
Gut bacterial pathway abundance (SER.GLYSYN.PWY..superpathway.of.L.serine.and.glycine.biosynthesis.I)	Inverse variance weighted	10	0.367287	0.373864	0.325898
Gut bacterial pathway abundance (SER.GLYSYN.PWY..superpathway.of.L.serine.and.glycine.biosynthesis.I)	Simple mode	10	-0.564512	0.899158	0.545718
Gut bacterial pathway abundance (SER.GLYSYN.PWY..superpathway.of.L.serine.and.glycine.biosynthesis.I)	Weighted mode	10	0.964404	0.886675	0.305012
Gut bacterial pathway abundance (SO4ASSIM.PWY..sulfate.reduction.I..assimilatory.)	MR Egger	4	26.1714	16.0869	0.245289
Gut bacterial pathway abundance (SO4ASSIM.PWY..sulfate.reduction.I..assimilatory.)	Weighted median	4	-0.390081	0.695778	0.575043
Gut bacterial pathway abundance (SO4ASSIM.PWY..sulfate.reduction.I..assimilatory.)	Inverse variance weighted	4	-0.403335	0.569778	0.479019
Gut bacterial pathway abundance (SO4ASSIM.PWY..sulfate.reduction.I..assimilatory.)	Simple mode	4	-0.307286	1.03589	0.786093
Gut bacterial pathway abundance (SO4ASSIM.PWY..sulfate.reduction.I..assimilatory.)	Weighted mode	4	-0.281778	1.02907	0.801995
Gut bacterial pathway abundance (SULFATE.CYS.PWY..superpathway.of.sulfate.assimilation.and.cysteine.biosynthesis)	MR Egger	11	1.62202	1.60373	0.338241
Gut bacterial pathway abundance (SULFATE.CYS.PWY..superpathway.of.sulfate.assimilation.and.cysteine.biosynthesis)	Weighted median	11	-0.0744579	0.513649	0.884744
Gut bacterial pathway abundance (SULFATE.CYS.PWY..superpathway.of.sulfate.assimilation.and.cysteine.biosynthesis)	Inverse variance weighted	11	0.461909	0.376314	0.219651
Gut bacterial pathway abundance (SULFATE.CYS.PWY..superpathway.of.sulfate.assimilation.and.cysteine.biosynthesis)	Simple mode	11	-0.375134	0.905838	0.687522
Gut bacterial pathway abundance (SULFATE.CYS.PWY..superpathway.of.sulfate.assimilation.and.cysteine.biosynthesis)	Weighted mode	11	-0.39019	0.927445	0.682862
Gut bacterial pathway abundance (THRESYN.PWY..superpathway.of.L.threonine.biosynthesis)	MR Egger	9	-0.369912	0.980158	0.717058
Gut bacterial pathway abundance (THRESYN.PWY..superpathway.of.L.threonine.biosynthesis)	Weighted median	9	-0.0162003	0.421941	0.969373
Gut bacterial pathway abundance (THRESYN.PWY..superpathway.of.L.threonine.biosynthesis)	Inverse variance weighted	9	-0.0945263	0.309835	0.760301
Gut bacterial pathway abundance (THRESYN.PWY..superpathway.of.L.threonine.biosynthesis)	Simple mode	9	0.142067	0.593077	0.816709
Gut bacterial pathway abundance (THRESYN.PWY..superpathway.of.L.threonine.biosynthesis)	Weighted mode	9	0.017659	0.42314	0.967734
Gut bacterial pathway abundance (TRNA.CHARGING.PWY..tRNA.charging)	MR Egger	14	2.78477	1.75504	0.13856
Gut bacterial pathway abundance (TRNA.CHARGING.PWY..tRNA.charging)	Weighted median	14	-0.765769	0.439987	0.0817821
Gut bacterial pathway abundance (TRNA.CHARGING.PWY..tRNA.charging)	Inverse variance weighted	14	-0.342992	0.30575	0.261945
[truncated: 25 more rows]
