# Supplementary material for: Identifying Immune Cells as Mediators in the Impact of Gut Microbiota on Congenital Malformations of the Nervous System
Source: Brain Behav. 2025 Dec 31;16(1):e71150. doi: 10.1002/brb3.71150 (PMC12754823; doi:10.1002/brb3.71150)
Supplement: Supplementary file 4 — Supporting table: 4 The results of heterogeneity using Cochran's Q‐test between SNPs for 19 gut microbiota indicators with causal associations and statistical significance. [file BRB3-16-e71150-s006.xlsx]

## Sheet: Sheet1
Supplementary Table 4. The results of heterogeneity using Cochran's Q test between SNPs for 19 gut microbiota indicators with causal associations and statistical significance
Exposure	Method	Q	Q_df	Q_P
Gut microbiota abundance (k_Bacteria.p_Bacteroidetes.c_Bacteroidia.o_Bacteroidales.f_Bacteroidaceae.g_Bacteroides.s_Bacteroides_faecis)	MR Egger	12.1068	12	0.437143
Gut microbiota abundance (k_Bacteria.p_Bacteroidetes.c_Bacteroidia.o_Bacteroidales.f_Bacteroidaceae.g_Bacteroides.s_Bacteroides_faecis)	Inverse variance weighted	16.2117	13	0.237888
Gut microbiota abundance (k_Bacteria.p_Firmicutes.c_Clostridia.o_Clostridiales.f_Eubacteriaceae)	MR Egger	5.68582	4	0.223872
Gut microbiota abundance (k_Bacteria.p_Firmicutes.c_Clostridia.o_Clostridiales.f_Eubacteriaceae)	Inverse variance weighted	7.13392	5	0.21087
Gut microbiota abundance (k_Bacteria.p_Firmicutes.c_Clostridia.o_Clostridiales.f_Eubacteriaceae.g_Eubacterium)	MR Egger	5.68863	4	0.223639
Gut microbiota abundance (k_Bacteria.p_Firmicutes.c_Clostridia.o_Clostridiales.f_Eubacteriaceae.g_Eubacterium)	Inverse variance weighted	7.13789	5	0.210586
Gut microbiota abundance (k_Bacteria.p_Firmicutes.c_Clostridia.o_Clostridiales.f_Eubacteriaceae.g_Eubacterium.s_Eubacterium_rectale)	MR Egger	5.45077	7	0.605129
Gut microbiota abundance (k_Bacteria.p_Firmicutes.c_Clostridia.o_Clostridiales.f_Eubacteriaceae.g_Eubacterium.s_Eubacterium_rectale)	Inverse variance weighted	6.81393	8	0.556835
Gut microbiota abundance (k_Bacteria.p_Firmicutes.c_Clostridia.o_Clostridiales.f_Lachnospiraceae.g_Roseburia)	MR Egger	16.9132	12	0.152893
Gut microbiota abundance (k_Bacteria.p_Firmicutes.c_Clostridia.o_Clostridiales.f_Lachnospiraceae.g_Roseburia)	Inverse variance weighted	17.0112	13	0.198794
Gut microbiota abundance (k_Bacteria.p_Proteobacteria.c_Gammaproteobacteria.o_Enterobacteriales.f_Enterobacteriaceae.g_Escherichia.s_Escherichia_unclassified)	MR Egger	2.79213	6	0.834448
Gut microbiota abundance (k_Bacteria.p_Proteobacteria.c_Gammaproteobacteria.o_Enterobacteriales.f_Enterobacteriaceae.g_Escherichia.s_Escherichia_unclassified)	Inverse variance weighted	5.12629	7	0.644554
Gut bacterial pathway abundance (GLCMANNANAUT.PWY..superpathway.of.N.acetylglucosamine..N.acetylmannosamine.and.N.acetylneuraminate.degradation)	MR Egger	5.73609	6	0.453393
Gut bacterial pathway abundance (GLCMANNANAUT.PWY..superpathway.of.N.acetylglucosamine..N.acetylmannosamine.and.N.acetylneuraminate.degradation)	Inverse variance weighted	6.30997	7	0.504058
Gut bacterial pathway abundance (HISDEG.PWY..L.histidine.degradation.I)	MR Egger	17.496	9	0.0414923
Gut bacterial pathway abundance (HISDEG.PWY..L.histidine.degradation.I)	Inverse variance weighted	18.7954	10	0.0429391
Gut bacterial pathway abundance (P105.PWY..TCA.cycle.IV..2.oxoglutarate.decarboxylase.)	MR Egger	3.43135	6	0.75308
Gut bacterial pathway abundance (P105.PWY..TCA.cycle.IV..2.oxoglutarate.decarboxylase.)	Inverse variance weighted	5.26731	7	0.627378
Gut bacterial pathway abundance (P162.PWY..L.glutamate.degradation.V..via.hydroxyglutarate.)	MR Egger	4.38486	9	0.884307
Gut bacterial pathway abundance (P162.PWY..L.glutamate.degradation.V..via.hydroxyglutarate.)	Inverse variance weighted	4.4721	10	0.923548
Gut bacterial pathway abundance (PWY.5177..glutaryl.CoA.degradation)	MR Egger	6.40999	7	0.492773
Gut bacterial pathway abundance (PWY.5177..glutaryl.CoA.degradation)	Inverse variance weighted	9.1055	8	0.333474
Gut bacterial pathway abundance (PWY.5705..allantoin.degradation.to.glyoxylate.III)	MR Egger	8.06337	7	0.327039
Gut bacterial pathway abundance (PWY.5705..allantoin.degradation.to.glyoxylate.III)	Inverse variance weighted	8.20196	8	0.413995
Gut bacterial pathway abundance (PWY.5791..1.4.dihydroxy.2.naphthoate.biosynthesis.II..plants.)	MR Egger	13.0476	13	0.444144
Gut bacterial pathway abundance (PWY.5791..1.4.dihydroxy.2.naphthoate.biosynthesis.II..plants.)	Inverse variance weighted	13.0513	14	0.522492
Gut bacterial pathway abundance (PWY.6151..S.adenosyl.L.methionine.cycle.I)	MR Egger	8.80868	10	0.550352
Gut bacterial pathway abundance (PWY.6151..S.adenosyl.L.methionine.cycle.I)	Inverse variance weighted	9.54627	11	0.571602
Gut bacterial pathway abundance (PWY.7211..superpathway.of.pyrimidine.deoxyribonucleotides.de.novo.biosynthesis)	MR Egger	5.00517	11	0.930916
Gut bacterial pathway abundance (PWY.7211..superpathway.of.pyrimidine.deoxyribonucleotides.de.novo.biosynthesis)	Inverse variance weighted	5.08247	12	0.955168
Gut bacterial pathway abundance (PWY.724..superpathway.of.L.lysine..L.threonine.and.L.methionine.biosynthesis.II)	MR Egger	7.70309	10	0.657813
Gut bacterial pathway abundance (PWY.724..superpathway.of.L.lysine..L.threonine.and.L.methionine.biosynthesis.II)	Inverse variance weighted	7.96364	11	0.716557
Gut bacterial pathway abundance (PWY.7254..TCA.cycle.VII..acetate.producers.)	MR Egger	3.28669	8	0.9151
Gut bacterial pathway abundance (PWY.7254..TCA.cycle.VII..acetate.producers.)	Inverse variance weighted	3.48618	9	0.941874
Gut bacterial pathway abundance (PWY.7328..superpathway.of.UDP.glucose.derived.O.antigen.building.blocks.biosynthesis)	MR Egger	17.1535	7	0.016433
Gut bacterial pathway abundance (PWY.7328..superpathway.of.UDP.glucose.derived.O.antigen.building.blocks.biosynthesis)	Inverse variance weighted	18.0843	8	0.020603
Gut bacterial pathway abundance (PWY0.845..superpathway.of.pyridoxal.5..phosphate.biosynthesis.and.salvage)	MR Egger	27.9266	16	0.0322638
Gut bacterial pathway abundance (PWY0.845..superpathway.of.pyridoxal.5..phosphate.biosynthesis.and.salvage)	Inverse variance weighted	29.8566	17	0.027398
* Abbreviations: df: degree of freedom. MR: Mendelian randomization.
* P < 0.05 was considered as statistically significant.
