# Supplementary material for: Identifying Immune Cells as Mediators in the Impact of Gut Microbiota on Congenital Malformations of the Nervous System
Source: Brain Behav. 2025 Dec 31;16(1):e71150. doi: 10.1002/brb3.71150 (PMC12754823; doi:10.1002/brb3.71150)
Supplement: Supplementary file 5 — Supporting table: 5 The results of horizontal pleiotropy evaluation using MR‐Egger regression method. [file BRB3-16-e71150-s004.xlsx]

## Sheet: Sheet1
Supplementary Table 5. The results of horizontal pleiotropy evaluation using MR Egger regression method
Exposure	Egger_intercept	SE	P
Gut microbiota abundance (k_Bacteria.p_Bacteroidetes.c_Bacteroidia.o_Bacteroidales.f_Bacteroidaceae.g_Bacteroides.s_Bacteroides_faecis)	-0.229698	0.113875	0.0666234
Gut microbiota abundance (k_Bacteria.p_Firmicutes.c_Clostridia.o_Clostridiales.f_Eubacteriaceae)	0.220028	0.217995	0.369915
Gut microbiota abundance (k_Bacteria.p_Firmicutes.c_Clostridia.o_Clostridiales.f_Eubacteriaceae.g_Eubacterium)	0.220589	0.218516	0.369849
Gut microbiota abundance (k_Bacteria.p_Firmicutes.c_Clostridia.o_Clostridiales.f_Eubacteriaceae.g_Eubacterium.s_Eubacterium_rectale)	-0.224808	0.192547	0.281215
Gut microbiota abundance (k_Bacteria.p_Firmicutes.c_Clostridia.o_Clostridiales.f_Lachnospiraceae.g_Roseburia)	-0.0378948	0.143712	0.796495
Gut microbiota abundance (k_Bacteria.p_Proteobacteria.c_Gammaproteobacteria.o_Enterobacteriales.f_Enterobacteriaceae.g_Escherichia.s_Escherichia_unclassified)	0.259273	0.169704	0.177423
Gut bacterial pathway abundance (GLCMANNANAUT.PWY..superpathway.of.N.acetylglucosamine..N.acetylmannosamine.and.N.acetylneuraminate.degradation)	-0.0965561	0.127459	0.47741
Gut bacterial pathway abundance (HISDEG.PWY..L.histidine.degradation.I)	0.16029	0.196052	0.434702
Gut bacterial pathway abundance (P105.PWY..TCA.cycle.IV..2.oxoglutarate.decarboxylase.)	-0.284877	0.210244	0.224215
Gut bacterial pathway abundance (P162.PWY..L.glutamate.degradation.V..via.hydroxyglutarate.)	-0.0337704	0.11434	0.774427
Gut bacterial pathway abundance (PWY.5177..glutaryl.CoA.degradation)	-0.319767	0.194766	0.144635
Gut bacterial pathway abundance (PWY.5705..allantoin.degradation.to.glyoxylate.III)	0.080877	0.233164	0.738885
Gut bacterial pathway abundance (PWY.5791..1.4.dihydroxy.2.naphthoate.biosynthesis.II..plants.)	-0.00694881	0.114692	0.95261
Gut bacterial pathway abundance (PWY.6151..S.adenosyl.L.methionine.cycle.I)	0.0986939	0.114917	0.410548
Gut bacterial pathway abundance (PWY.7211..superpathway.of.pyrimidine.deoxyribonucleotides.de.novo.biosynthesis)	-0.0373651	0.13439	0.786142
Gut bacterial pathway abundance (PWY.724..superpathway.of.L.lysine..L.threonine.and.L.methionine.biosynthesis.II)	-0.0678185	0.132863	0.620822
Gut bacterial pathway abundance (PWY.7254..TCA.cycle.VII..acetate.producers.)	0.0859925	0.192534	0.666981
Gut bacterial pathway abundance (PWY.7328..superpathway.of.UDP.glucose.derived.O.antigen.building.blocks.biosynthesis)	0.1704	0.276471	0.557174
Gut bacterial pathway abundance (PWY0.845..superpathway.of.pyridoxal.5..phosphate.biosynthesis.and.salvage)	-0.110563	0.105143	0.30863
* Abbreviations: SE: Standard error. MR: Mendelian randomization.
* P < 0.05 was considered as statistically significant.
